# Supplementary material for: POPDC1 scaffolds a complex of adenylyl cyclase 9 and the potassium channel TREK‐1 in heart
Source: EMBO Rep. 2022 Oct 18;23(12):e55208. doi: 10.15252/embr.202255208 (PMC9724675; doi:10.15252/embr.202255208)
Supplement: Supplementary file 3 — Source Data for Figure 1 [file EMBR-23-e55208-s002.xlsx]

## Sheet: 1A
Heart rate, beats per min
Genotype	Active Day	Nonactive Day	Active Night	Nonactive Night	Gender		Genotype	Active Day	Nonactive Day	Active Night	Nonactive Night	Gender
Adcy9-/-	654.932	522.809	610.649	483.548	F		WT	606.808	566.091	605.053	600.476	F
Adcy9-/-	672.696	520.224	672.661	544.669	F		WT	620.698	594.399	635.836	548.656	F
Adcy9-/-	722.144	596.667	648.976	606.431	M		WT	676.266	640.068	640.737	584.274	M
Adcy9-/-	605.96	658.636	671.381	542.081	M		WT	713.693	679.509	698.648	641.837	M
Adcy9-/-	703.682	656.879	678.188	641.279	F		WT	704.463	649.497	683.667	592.081	F
Adcy9-/-	649	600.808	705.825	618.169	F		WT	721.75	708.977	703.801	672.941	F
Adcy9-/-	601.187	555.348	631.475	474.197	M		WT	761.639	729.71	752.053	594.476	M
Adcy9-/-	692.798	654.222	635.373	542.022	F		WT	718.453	678.747	652.81	670.589	F
Adcy9-/-	642.708	641.729	664.952	618.439	M		WT	638.594	611.902	626.045	568.182	M
Adcy9-/-	620.045	553.043	618.697	569.496	M		WT	….Scatched out probe….				M

## Sheet: 1B,C
Heart rate, beats per min
ID#	Genotype	Time	HR	RR		ID#	Genotype	Time	HR	RR
52220A	WT	-20	101.833	590.567		52222A	Adcy9-/-	-20	100.1	601
52220A	WT	-15	104.733	574.433		52222A	Adcy9-/-	-15	95.5	629.433
52220A	WT	-10	122.333	496.1		52222A	Adcy9-/-	-10	102.167	592.667
52220A	WT	-5	121.9	502.3		52222A	Adcy9-/-	-5	102.9	590.767
52220A	WT	5	84.7333	707.7		52222A	Adcy9-/-	5	82	732.7
52220A	WT	10	88.8	676.1		52222A	Adcy9-/-	10	83.2	720.533
52220A	WT	15	88.0667	680.367		52222A	Adcy9-/-	15	83.2667	720.833
52220A	WT	20	87.4667	685.133		52222A	Adcy9-/-	20	82.4	726.933
52220A	WT	25	87.2667	686.5		52222A	Adcy9-/-	25	81.4	737.333
52220A	WT	30	86.8333	691.367		52222A	Adcy9-/-	30	81.6	735.033
52220A	WT	35	86.2	695.933		52222A	Adcy9-/-	35	81.3	737.8
52220A	WT	40	86.1333	698.067		52222A	Adcy9-/-	40	82.7	726.367
52220A	WT	45	86.3	694.367		52222A	Adcy9-/-	45	84.5667	709.833
52220A	WT	50	86.0667	696.9		52222A	Adcy9-/-	50	87	689.9
52220A	WT	55	87.9	682.967		52222A	Adcy9-/-	55	99.5	605.467
52220A	WT	60	93.4667	642.467		52222A	Adcy9-/-	60	122.467	495.133
135-1B	WT	-20	91.9667	654.733		143-7B	Adcy9-/-	-20	107.967	556
135-1B	WT	-15	93.2667	644.167		143-7B	Adcy9-/-	-15	101.967	590.633
135-1B	WT	-10	98.2667	611.733		143-7B	Adcy9-/-	-10	107.867	556.7
135-1B	WT	-5	110.8	542.7		143-7B	Adcy9-/-	-5	107.6	558.8
135-1B	WT	5	80.9	742.1		143-7B	Adcy9-/-	5	80.3333	747.667
135-1B	WT	10	84.8	737.1		143-7B	Adcy9-/-	10	81.0333	740.2
135-1B	WT	15	81.3667	737.5		143-7B	Adcy9-/-	15	80.7667	742.8
135-1B	WT	20	84.1	714.1		143-7B	Adcy9-/-	20	79.3	758.033
135-1B	WT	25	84.5667	709.533		143-7B	Adcy9-/-	25	78.2667	764.933
135-1B	WT	30	89.8	670		143-7B	Adcy9-/-	30	79.3667	756.1
135-1B	WT	35	96.6	621.7		143-7B	Adcy9-/-	35	88.7333	679.767
135-1B	WT	40	98.5333	610.667		143-7B	Adcy9-/-	40	110.7	551.5
135-1B	WT	45	102.667	585.2		143-7B	Adcy9-/-	45	153.467	394.2
135-1B	WT	50	110.833	541.933		143-7B	Adcy9-/-	50	163.233	369.233
135-1B	WT	55	110.2	544.833		143-7B	Adcy9-/-	55	151.2	399.5
135-1B	WT	60	113.533	529.1		143-7B	Adcy9-/-	60	160.267	380.667
52220D	WT	-20	108.4	554.033		52222D	Adcy9-/-	-20	122.2	493.7
52220D	WT	-15	105.633	567.867		52222D	Adcy9-/-	-15	121.233	499.8
52220D	WT	-10	107.6	557.6		52222D	Adcy9-/-	-10	104.433	575.367
52220D	WT	-5	98.1333	616.8		52222D	Adcy9-/-	-5	98.2333	612.467
52220D	WT	5	81.7333	735.2		52222D	Adcy9-/-	5	79.7	753.667
52220D	WT	10	83.0333	723.2		52222D	Adcy9-/-	10	79.2	757.9
52220D	WT	15	83.3	720.767		52222D	Adcy9-/-	15	79	758.9
52220D	WT	20	83.2	719.8		52222D	Adcy9-/-	20	79.1	757.5
52220D	WT	25	83.1	723.333		52222D	Adcy9-/-	25	78.6	763.4
52220D	WT	30	82.7667	725.767		52222D	Adcy9-/-	30	78.3	765.667
52220D	WT	35	83.0333	725.133		52222D	Adcy9-/-	35	79.0333	758.133
52220D	WT	40	82.2	728.7		52222D	Adcy9-/-	40	80.8333	741.933
52220D	WT	45	82.6	725.533		52222D	Adcy9-/-	45	86.7333	692.833
52220D	WT	50	83.3333	720.4		52222D	Adcy9-/-	50	102.233	588.8
52220D	WT	55	84.6333	708.467		52222D	Adcy9-/-	55	116.3	519.167
52220D	WT	60	86.5333	694.133		52222D	Adcy9-/-	60	136.633	440.2
52318D	WT	-20	95.7667	626.967		52319D	Adcy9-/-	-20	118.8	505.8
52318D	WT	-15	101.967	590.833		52319D	Adcy9-/-	-15	115.133	521.533
52318D	WT	-10	110.833	542.367		52319D	Adcy9-/-	-10	115.2	521.133
52318D	WT	-5	102.633	586.8		52319D	Adcy9-/-	-5	107.033	568.033
52318D	WT	5	82.0667	732.333		52319D	Adcy9-/-	5	84.2333	712.567
52318D	WT	10	81.7	734.1		52319D	Adcy9-/-	10	84.2333	712.433
52318D	WT	15	81.9	732.533		52319D	Adcy9-/-	15	83.3667	720.2
52318D	WT	20	81.9	732.833		52319D	Adcy9-/-	20	81.4	736
52318D	WT	25	81	740.733		52319D	Adcy9-/-	25	80.3	747.333
52318D	WT	30	80.4	746.5		52319D	Adcy9-/-	30	80.7667	743.7
52318D	WT	35	80.4667	744.967		52319D	Adcy9-/-	35	82.2333	730.167
52318D	WT	40	83.9333	714.733		52319D	Adcy9-/-	40	86.0333	698.033
52318D	WT	45	96.2	626.867		52319D	Adcy9-/-	45	91.5667	656.3
52318D	WT	50	107.6	558.833		52319D	Adcy9-/-	50	98.1	612.767
52318D	WT	55	119.7	502.367		52319D	Adcy9-/-	55	104.233	576.933
52318D	WT	60	123.267	487.8		52319D	Adcy9-/-	60	103.433	581.633
52318C	WT	-20	134.8	446.2		52319C	Adcy9-/-	-20	141.733	424.8
52318C	WT	-15	137.767	437.967		52319C	Adcy9-/-	-15	160.167	376.233
52318C	WT	-10	126.5	483.467		52319C	Adcy9-/-	-10	161.6	374.333
52318C	WT	-5	126.9	479.133		52319C	Adcy9-/-	-5	147.567	411.967
52318C	WT	5	81.3333	738.1		52319C	Adcy9-/-	5	80.8667	742.133
52318C	WT	10	84	714.8		52319C	Adcy9-/-	10	81.4667	735.733
52318C	WT	15	83.1	721.633		52319C	Adcy9-/-	15	81.3	737.733
52318C	WT	20	81.9667	732.467		52319C	Adcy9-/-	20	80.3333	746.467
52318C	WT	25	81.4667	736.7		52319C	Adcy9-/-	25	80.1333	748
52318C	WT	30	79.5667	754.467		52319C	Adcy9-/-	30	80.1	749.1
52318C	WT	35	80.1	748.1		52319C	Adcy9-/-	35	80.7333	742.7
52318C	WT	40	82.9	724.067		52319C	Adcy9-/-	40	82.9	723.567
52318C	WT	45	92.4	651.133		52319C	Adcy9-/-	45	90	667.367
52318C	WT	50	109.767	549.367		52319C	Adcy9-/-	50	105.433	571.933
52318C	WT	55	125.1	480.4		52319C	Adcy9-/-	55	127.3	475.333
52318C	WT	60	136.567	440.833		52319C	Adcy9-/-	60	148.1	408.667
52222C	WT	-20	134.567	447.2		52220C	Adcy9-/-	-20	107.833	558.433
52222C	WT	-15	142	423.767		52220C	Adcy9-/-	-15	117.1	513.533
52222C	WT	-10	133.167	453.3		52220C	Adcy9-/-	-10	117.2	515.367
52222C	WT	-5	127.467	474.167		52220C	Adcy9-/-	-5	115.9	529.1
52222C	WT	5	83.8667	715.467		52220C	Adcy9-/-	5	80.5333	744.967
52222C	WT	10	85.5333	701.033		52220C	Adcy9-/-	10	81.5	736.167
52222C	WT	15	84.4333	710.167		52220C	Adcy9-/-	15	81.4667	737.233
52222C	WT	20	84	715.433		52220C	Adcy9-/-	20	80.3333	745.767
52222C	WT	25	83.1333	721.6		52220C	Adcy9-/-	25	80.0667	748.7
52222C	WT	30	82.3	729.667		52220C	Adcy9-/-	30	80	751.067
52222C	WT	35	81.9333	734		52220C	Adcy9-/-	35	80.3	747.5
52222C	WT	40	82.8	725.533		52220C	Adcy9-/-	40	82.2	729.767
52222C	WT	45	85.7333	699.933		52220C	Adcy9-/-	45	88.6667	678.133
52222C	WT	50	92.3667	650.1		52220C	Adcy9-/-	50	101.733	592.533
52222C	WT	55	110.033	549.433		52220C	Adcy9-/-	55	123.333	489.1
52222C	WT	60	149.167	406.267		52220C	Adcy9-/-	60	143.767	419.9
52220E	WT	-20	107.667	558.567		52318E	Adcy9-/-	-20	140.633	429.933
52220E	WT	-15	119.833	500.567		52318E	Adcy9-/-	-15	157.667	382.433
52220E	WT	-10	118.133	509.3		52318E	Adcy9-/-	-10	161.433	372.967
52220E	WT	-5	117.933	513.9		52318E	Adcy9-/-	-5	152.967	395.067
52220E	WT	5	82.2333	729.867		52318E	Adcy9-/-	5	85.1333	705.1
52220E	WT	10	83.9	714.8		52318E	Adcy9-/-	10	84	713.967
52220E	WT	15	84.2667	713.633		52318E	Adcy9-/-	15	83.1	721.567
52220E	WT	20	83.3333	719.5		52318E	Adcy9-/-	20	82.5	727.233
52220E	WT	25	82.4333	728.733		52318E	Adcy9-/-	25	81.4333	737.467
52220E	WT	30	81.2	738.4		52318E	Adcy9-/-	30	80.8	743.067
52220E	WT	35	82.7333	725.433		52318E	Adcy9-/-	35	81.8	733.5
52220E	WT	40	87.1667	688.833		52318E	Adcy9-/-	40	86.3	695.967
52220E	WT	45	97.4	619.567		52318E	Adcy9-/-	45	100.067	604.133
52220E	WT	50	109.467	551.3		52318E	Adcy9-/-	50	118.7	510.533
52220E	WT	55	127.667	471.967		52318E	Adcy9-/-	55	140.367	431.8
52220E	WT	60	138.067	436.967		52318E	Adcy9-/-	60	165.7	368.733
52222E	WT	-20	135.1	447.7		52319E	Adcy9-/-	-20	129.4	465.833
52222E	WT	-15	118.933	510.3		52319E	Adcy9-/-	-15	130.7	459.867
52222E	WT	-10	97.8	614.8		52319E	Adcy9-/-	-10	130.4	462.7
52222E	WT	-5	117.833	517.033		52319E	Adcy9-/-	-5	113.5	534.9
52222E	WT	5	82.0333	731.6		52319E	Adcy9-/-	5	80.9333	742
52222E	WT	10	83.3	719.767		52319E	Adcy9-/-	10	81.2	739.667
52222E	WT	15	82.3	728.967		52319E	Adcy9-/-	15	81.4333	736.6
52222E	WT	20	82	731.533		52319E	Adcy9-/-	20	80.5667	743.733
52222E	WT	25	82.3333	728.1		52319E	Adcy9-/-	25	80.5	746.1
52222E	WT	30	82.5333	727.367		52319E	Adcy9-/-	30	80.3333	746.633
52222E	WT	35	82.8667	725.233		52319E	Adcy9-/-	35	82.3	729.433
52222E	WT	40	83	724.067		52319E	Adcy9-/-	40	88.8333	676.4
52222E	WT	45	82.6667	726.467		52319E	Adcy9-/-	45	109.7	553.2
52222E	WT	50	82.0667	730.3		52319E	Adcy9-/-	50	168.433	363.567
52222E	WT	55	82.0667	729.633		52319E	Adcy9-/-	55	190.533	316.1
52222E	WT	60	82.7667	726.267		52319E	Adcy9-/-	60	207.2	293.7
52222F	WT	-20	131.567	468.3		52220F	Adcy9-/-	-20	155.867	386.267
52222F	WT	-15	157.333	382.9		52220F	Adcy9-/-	-15	156.967	382.833
52222F	WT	-10	127.5	488.4		52220F	Adcy9-/-	-10	156.267	387.633
52222F	WT	-5	120.733	499.333		52220F	Adcy9-/-	-5	136.267	442.233
52222F	WT	5	87.1	690.3		52220F	Adcy9-/-	5	86.0333	696.7
52222F	WT	10	88.2667	679.4		52220F	Adcy9-/-	10	85.3333	702.967
52222F	WT	15	87.5333	685.633		52220F	Adcy9-/-	15	85.1333	705
52222F	WT	20	85.1667	703.7		52220F	Adcy9-/-	20	84.2667	713
52222F	WT	25	83.6333	718.2		52220F	Adcy9-/-	25	83.7333	716.733
52222F	WT	30	82.6	726.233		52220F	Adcy9-/-	30	83.3667	719.233
52222F	WT	35	81.9667	732.2		52220F	Adcy9-/-	35	83.0333	722.067
52222F	WT	40	83.2333	720.3		52220F	Adcy9-/-	40	83.2	721.967
52222F	WT	45	88.1667	681.767		52220F	Adcy9-/-	45	82.8333	724.167
52222F	WT	50	99.1333	607.9		52220F	Adcy9-/-	50	83.1333	722.633
52222F	WT	55	100.367	600.9		52220F	Adcy9-/-	55	84.6333	709.467
52222F	WT	60	103.833	578.767		52220F	Adcy9-/-	60	88.7667	676.533
						52319F	Adcy9-/-	-20	149.6	404.067
						52319F	Adcy9-/-	-15	153.167	396.2
						52319F	Adcy9-/-	-10	168.067	358.067
						52319F	Adcy9-/-	-5	162.067	372.4
						52319F	Adcy9-/-	5	87.8333	682.733
						52319F	Adcy9-/-	10	84.7333	708.367
						52319F	Adcy9-/-	15	82.8	724.367
						52319F	Adcy9-/-	20	82.1333	728.767
						52319F	Adcy9-/-	25	81.8667	733.467
						52319F	Adcy9-/-	30	82.0667	732.1
						52319F	Adcy9-/-	35	83.8667	715.267
						52319F	Adcy9-/-	40	84	713.6
						52319F	Adcy9-/-	45	84.4667	709.8
						52319F	Adcy9-/-	50	85.9333	698.367
						52319F	Adcy9-/-	55	89.1333	673.433
						52319F	Adcy9-/-	60	107.267	563.6

## Sheet: 1E
ID#	Genotype	Time	RMSSD		ID#	Genotype	Time	RMSSD
52222F	WT	-20	8.943		52222A	Adcy9-/-	-20	4.9216
52222F	WT	-15	15.3272		52222A	Adcy9-/-	-15	5.7276
52222F	WT	-10	12.8803		52222A	Adcy9-/-	-10	4.6191
52222F	WT	-5	7.8238		52222A	Adcy9-/-	-5	5.9512
52222F	WT	5	4.186		52222A	Adcy9-/-	5	1.1139
52222F	WT	10	3.3255		52222A	Adcy9-/-	10	1.228
52222F	WT	15	2.7761		52222A	Adcy9-/-	15	1.1389
52222F	WT	20	2.7615		52222A	Adcy9-/-	20	1.0328
52222F	WT	25	2.9608		52222A	Adcy9-/-	25	1.357
52222F	WT	30	3.3813		52222A	Adcy9-/-	30	1.77
52222F	WT	35	2.7067		52222A	Adcy9-/-	35	1.6234
52222F	WT	40	2.9498		52222A	Adcy9-/-	40	1.3115
52222F	WT	45	5.8244		52222A	Adcy9-/-	45	1.0632
52222F	WT	50	5.1225		52222A	Adcy9-/-	50	1.3976
52222F	WT	55	8.7987		52222A	Adcy9-/-	55	5.4943
52222F	WT	60	4.9337		52222A	Adcy9-/-	60	13.3357
52222E	WT	-20	10.5098		143-7B	Adcy9-/-	-20	1.7615
52222E	WT	-15	4.9921		143-7B	Adcy9-/-	-15	2.5803
52222E	WT	-10	1.608		143-7B	Adcy9-/-	-10	1.8557
52222E	WT	-5	6.8058		143-7B	Adcy9-/-	-5	2.5418
52222E	WT	5	0.6405		143-7B	Adcy9-/-	5	0.729
52222E	WT	10	0.8006		143-7B	Adcy9-/-	10	1.1764
52222E	WT	15	0.7478		143-7B	Adcy9-/-	15	0.8461
52222E	WT	20	0.9426		143-7B	Adcy9-/-	20	0.8327
52222E	WT	25	1.3566		143-7B	Adcy9-/-	25	0.8207
52222E	WT	30	1.8066		143-7B	Adcy9-/-	30	1.0065
52222E	WT	35	1.4548		143-7B	Adcy9-/-	35	2.7384
52222E	WT	40	0.9387		143-7B	Adcy9-/-	40	8.8702
52222E	WT	45	1.4135		143-7B	Adcy9-/-	45	22.7266
52222E	WT	50	1.627		143-7B	Adcy9-/-	50	28.5744
52222E	WT	55	1.2938		143-7B	Adcy9-/-	55	26.7799
52222E	WT	60	1.2618		143-7B	Adcy9-/-	60	30.8372
52220E	WT	-20	2.2622		52222D	Adcy9-/-	-20	3.4793
52220E	WT	-15	3.1595		52222D	Adcy9-/-	-15	4.7327
52220E	WT	-10	3.6722		52222D	Adcy9-/-	-10	1.8504
52220E	WT	-5	5.5833		52222D	Adcy9-/-	-5	1.3727
52220E	WT	5	0.7428		52222D	Adcy9-/-	5	0.4265
52220E	WT	10	0.8336		52222D	Adcy9-/-	10	0.4602
52220E	WT	15	1.2209		52222D	Adcy9-/-	15	0.4744
52220E	WT	20	1.1085		52222D	Adcy9-/-	20	0.4616
52220E	WT	25	0.9146		52222D	Adcy9-/-	25	0.4752
52220E	WT	30	0.6955		52222D	Adcy9-/-	30	0.497
52220E	WT	35	0.642		52222D	Adcy9-/-	35	0.5311
52220E	WT	40	0.9408		52222D	Adcy9-/-	40	0.6098
52220E	WT	45	2.363		52222D	Adcy9-/-	45	1.4619
52220E	WT	50	4.2821		52222D	Adcy9-/-	50	2.9714
52220E	WT	55	6.5626		52222D	Adcy9-/-	55	5.4506
52220E	WT	60	8.5744		52222D	Adcy9-/-	60	10.7565
52318C	WT	-20	6.2669		52319D	Adcy9-/-	-20	4.5397
52318C	WT	-15	6.2099		52319D	Adcy9-/-	-15	2.7752
52318C	WT	-10	14.8488		52319D	Adcy9-/-	-10	2.9876
52318C	WT	-5	10.7677		52319D	Adcy9-/-	-5	2.4231
52318C	WT	5	0.9783		52319D	Adcy9-/-	5	0.7601
52318C	WT	10	1.1511		52319D	Adcy9-/-	10	0.8561
52318C	WT	15	1.2245		52319D	Adcy9-/-	15	0.8093
52318C	WT	20	1.2799		52319D	Adcy9-/-	20	0.8367
52318C	WT	25	1.099		52319D	Adcy9-/-	25	0.8093
52318C	WT	30	0.7795		52319D	Adcy9-/-	30	0.8588
52318C	WT	35	0.6733		52319D	Adcy9-/-	35	0.9031
52318C	WT	40	0.9176		52319D	Adcy9-/-	40	1.5006
52318C	WT	45	2.2615		52319D	Adcy9-/-	45	2.7564
52318C	WT	50	6.1983		52319D	Adcy9-/-	50	3.5699
52318C	WT	55	8.4587		52319D	Adcy9-/-	55	4.7844
52318C	WT	60	14.2906		52319D	Adcy9-/-	60	5.8742
52222C	WT	-20	4.9106		52220F	Adcy9-/-	-20	9.88
52222C	WT	-15	7.093		52220F	Adcy9-/-	-15	8.8118
52222C	WT	-10	4.6252		52220F	Adcy9-/-	-10	13.1488
52222C	WT	-5	3.4602		52220F	Adcy9-/-	-5	7.3235
52222C	WT	5	0.7704		52220F	Adcy9-/-	5	4.3535
52222C	WT	10	0.8995		52220F	Adcy9-/-	10	2.9572
52222C	WT	15	0.7595		52220F	Adcy9-/-	15	2.8389
52222C	WT	20	0.8805		52220F	Adcy9-/-	20	2.2527
52222C	WT	25	0.8341		52220F	Adcy9-/-	25	4.6096
52222C	WT	30	0.7061		52220F	Adcy9-/-	30	3.2093
52222C	WT	35	0.7052		52220F	Adcy9-/-	35	2.5152
52222C	WT	40	0.6622		52220F	Adcy9-/-	40	3.7197
52222C	WT	45	0.8234		52220F	Adcy9-/-	45	2.8339
52222C	WT	50	1.6478		52220F	Adcy9-/-	50	2.0334
52222C	WT	55	4.7971		52220F	Adcy9-/-	55	3.2573
52222C	WT	60	22.1688		52220F	Adcy9-/-	60	6.032
52220A	WT	-20	10.4358		52319F	Adcy9-/-	-20	11.998
52220A	WT	-15	9.7841		52319F	Adcy9-/-	-15	13.0964
52220A	WT	-10	14.0934		52319F	Adcy9-/-	-10	20.0166
52220A	WT	-5	15.7529		52319F	Adcy9-/-	-5	22.204
52220A	WT	5	3.1483		52319F	Adcy9-/-	5	9.3096
52220A	WT	10	2.258		52319F	Adcy9-/-	10	5.5141
52220A	WT	15	1.9466		52319F	Adcy9-/-	15	3.221
52220A	WT	20	2.0111		52319F	Adcy9-/-	20	2.95
52220A	WT	25	5.0399		52319F	Adcy9-/-	25	3.4387
52220A	WT	30	4.7997		52319F	Adcy9-/-	30	4.1814
52220A	WT	35	1.6487		52319F	Adcy9-/-	35	5.0974
52220A	WT	40	1.8134		52319F	Adcy9-/-	40	3.2131
52220A	WT	45	1.4554		52319F	Adcy9-/-	45	1.5304
52220A	WT	50	1.1723		52319F	Adcy9-/-	50	3.9363
52220A	WT	55	0.7636		52319F	Adcy9-/-	55	3.765
52220A	WT	60	1.093		52319F	Adcy9-/-	60	8.3258
135-1B	WT	-20	0.9102		52319E	Adcy9-/-	-20	5.8146
135-1B	WT	-15	0.9238		52319E	Adcy9-/-	-15	4.8434
135-1B	WT	-10	1.7103		52319E	Adcy9-/-	-10	4.9082
135-1B	WT	-5	3.2912		52319E	Adcy9-/-	-5	5.4528
135-1B	WT	5	0.9314		52319E	Adcy9-/-	5	1.2408
135-1B	WT	10	1.071		52319E	Adcy9-/-	10	1.8236
135-1B	WT	15	1.1591		52319E	Adcy9-/-	15	1.2897
135-1B	WT	20	1.5569		52319E	Adcy9-/-	20	1.8089
135-1B	WT	25	1.5287		52319E	Adcy9-/-	25	1.5388
135-1B	WT	30	2.5163		52319E	Adcy9-/-	30	1.4376
135-1B	WT	35	3.4243		52319E	Adcy9-/-	35	1.4062
135-1B	WT	40	3.4222		52319E	Adcy9-/-	40	2.0347
135-1B	WT	45	3.8821		52319E	Adcy9-/-	45	5.4748
135-1B	WT	50	5.0045		52319E	Adcy9-/-	50	37.6307
135-1B	WT	55	3.8606		52319E	Adcy9-/-	55	76.6474
135-1B	WT	60	4.239		52319E	Adcy9-/-	60	63.6862
52220D	WT	-20	3.7486		52318E	Adcy9-/-	-20	4.8303
52220D	WT	-15	4.5436		52318E	Adcy9-/-	-15	6.0789
52220D	WT	-10	1.8057		52318E	Adcy9-/-	-10	5.515
52220D	WT	-5	1.3634		52318E	Adcy9-/-	-5	4.8026
52220D	WT	5	0.4265		52318E	Adcy9-/-	5	0.9169
52220D	WT	10	0.4615		52318E	Adcy9-/-	10	1.1895
52220D	WT	15	0.4723		52318E	Adcy9-/-	15	0.625
52220D	WT	20	0.4663		52318E	Adcy9-/-	20	0.6233
52220D	WT	25	0.4749		52318E	Adcy9-/-	25	0.6111
52220D	WT	30	0.4942		52318E	Adcy9-/-	30	0.6387
52220D	WT	35	0.5195		52318E	Adcy9-/-	35	0.7729
52220D	WT	40	0.6009		52318E	Adcy9-/-	40	1.1006
52220D	WT	45	1.098		52318E	Adcy9-/-	45	4.8388
52220D	WT	50	2.8033		52318E	Adcy9-/-	50	7.276
52220D	WT	55	3.7564		52318E	Adcy9-/-	55	17.0092
52220D	WT	60	9.6517		52318E	Adcy9-/-	60	28.2679
52318D	WT	-20	2.6587		522319C	Adcy9-/-	-20	6.8939
52318D	WT	-15	3.8172		522319C	Adcy9-/-	-15	18.5426
52318D	WT	-10	5.5938		522319C	Adcy9-/-	-10	15.8483
52318D	WT	-5	3.3668		522319C	Adcy9-/-	-5	16.3751
52318D	WT	5	0.6978		522319C	Adcy9-/-	5	0.9714
52318D	WT	10	0.6699		522319C	Adcy9-/-	10	0.9166
52318D	WT	15	0.8061		522319C	Adcy9-/-	15	0.8341
52318D	WT	20	0.843		522319C	Adcy9-/-	20	0.7787
52318D	WT	25	0.8253		522319C	Adcy9-/-	25	0.7585
52318D	WT	30	0.6209		522319C	Adcy9-/-	30	0.8643
52318D	WT	35	0.6388		522319C	Adcy9-/-	35	0.882
52318D	WT	40	1.234		522319C	Adcy9-/-	40	0.8722
52318D	WT	45	3.9564		522319C	Adcy9-/-	45	0.9962
52318D	WT	50	6.2091		522319C	Adcy9-/-	50	2.9832
52318D	WT	55	8.6771		522319C	Adcy9-/-	55	9.1397
52318D	WT	60	8.5896		522319C	Adcy9-/-	60	12.8399
					52220C	Adcy9-/-	-20	2.4314
					52220C	Adcy9-/-	-15	3.8198
					52220C	Adcy9-/-	-10	4.9835
					52220C	Adcy9-/-	-5	7.8995
					52220C	Adcy9-/-	5	0.5356
					52220C	Adcy9-/-	10	0.5409
					52220C	Adcy9-/-	15	0.5091
					52220C	Adcy9-/-	20	0.5498
					52220C	Adcy9-/-	25	0.5126
					52220C	Adcy9-/-	30	0.5572
					52220C	Adcy9-/-	35	0.5188
					52220C	Adcy9-/-	40	0.5559
					52220C	Adcy9-/-	45	1.3363
					52220C	Adcy9-/-	50	2.8668
					52220C	Adcy9-/-	55	9.1313
					52220C	Adcy9-/-	60	14.9928

## Sheet: 1F
ID#	Genotype	Time	pNN6		ID#	Genotype	Time	pNN6
52220A	WT	-20	27.4928		52222A	Adcy9-/-	-20	99.2667
52220A	WT	-15	24.7294		52222A	Adcy9-/-	-15	102.967
52220A	WT	-10	38.0933		52222A	Adcy9-/-	-10	94.9333
52220A	WT	-5	41.8372		52222A	Adcy9-/-	-5	91.5667
52220A	WT	5	6.303		52222A	Adcy9-/-	5	2.1852
52220A	WT	10	2.2825		52222A	Adcy9-/-	10	0
52220A	WT	15	0.4029		52222A	Adcy9-/-	15	0
52220A	WT	20	0.0607		52222A	Adcy9-/-	20	0
52220A	WT	25	24.5861		52222A	Adcy9-/-	25	0.5598
52220A	WT	30	14.0882		52222A	Adcy9-/-	30	0.9718
52220A	WT	35	0.1775		52222A	Adcy9-/-	35	0
52220A	WT	40	0.6405		52222A	Adcy9-/-	40	0
52220A	WT	45	0.7156		52222A	Adcy9-/-	45	0
52220A	WT	50	0		52222A	Adcy9-/-	50	0.7214
52220A	WT	55	0		52222A	Adcy9-/-	55	16.3279
52220A	WT	60	0.098		52222A	Adcy9-/-	60	51.1677
135-1B	WT	-20	0		143-7B	Adcy9-/-	-20	0.5836
135-1B	WT	-15	0.0324		143-7B	Adcy9-/-	-15	3.9592
135-1B	WT	-10	1.3196		143-7B	Adcy9-/-	-10	1.2672
135-1B	WT	-5	5.4721		143-7B	Adcy9-/-	-5	2.8077
135-1B	WT	5	0.185		143-7B	Adcy9-/-	5	0
135-1B	WT	10	0.1631		143-7B	Adcy9-/-	10	1.1329
135-1B	WT	15	0.2829		143-7B	Adcy9-/-	15	0
135-1B	WT	20	0.7342		143-7B	Adcy9-/-	20	0
135-1B	WT	25	0.7898		143-7B	Adcy9-/-	25	0
135-1B	WT	30	4.388		143-7B	Adcy9-/-	30	0.0273
135-1B	WT	35	7.465		143-7B	Adcy9-/-	35	5.3226
135-1B	WT	40	7.0776		143-7B	Adcy9-/-	40	30.4936
135-1B	WT	45	8.6673		143-7B	Adcy9-/-	45	68.0337
135-1B	WT	50	15.551		143-7B	Adcy9-/-	50	71.0896
135-1B	WT	55	8.7511		143-7B	Adcy9-/-	55	71.8515
135-1B	WT	60	11.7669		143-7B	Adcy9-/-	60	75.5629
52220D	WT	-20	0.4475		52222D	Adcy9-/-	-20	10.4438
52220D	WT	-15	0.4139		52222D	Adcy9-/-	-15	15.7061
52220D	WT	-10	0.3258		52222D	Adcy9-/-	-10	0.6447
52220D	WT	-5	0.9172		52222D	Adcy9-/-	-5	0.4989
52220D	WT	5	0		52222D	Adcy9-/-	5	0
52220D	WT	10	0		52222D	Adcy9-/-	10	0
52220D	WT	15	0		52222D	Adcy9-/-	15	0
52220D	WT	20	0		52222D	Adcy9-/-	20	0
52220D	WT	25	0.565		52222D	Adcy9-/-	25	0
52220D	WT	30	0.1928		52222D	Adcy9-/-	30	0
52220D	WT	35	0		52222D	Adcy9-/-	35	0
52220D	WT	40	0		52222D	Adcy9-/-	40	0
52220D	WT	45	0		52222D	Adcy9-/-	45	0.128
52220D	WT	50	0.0889		52222D	Adcy9-/-	50	4.3384
52220D	WT	55	0		52222D	Adcy9-/-	55	9.4234
52220D	WT	60	0.0298		52222D	Adcy9-/-	60	31.2781
52318D	WT	-20	3.7392		52319D	Adcy9-/-	-20	14.3109
52318D	WT	-15	12.2338		52319D	Adcy9-/-	-15	5.001
52318D	WT	-10	25.9452		52319D	Adcy9-/-	-10	5.3575
52318D	WT	-5	8.8682		52319D	Adcy9-/-	-5	3.7695
52318D	WT	5	0		52319D	Adcy9-/-	5	0
52318D	WT	10	0		52319D	Adcy9-/-	10	0
52318D	WT	15	0		52319D	Adcy9-/-	15	0
52318D	WT	20	0		52319D	Adcy9-/-	20	0
52318D	WT	25	0		52319D	Adcy9-/-	25	0
52318D	WT	30	0		52319D	Adcy9-/-	30	0
52318D	WT	35	0		52319D	Adcy9-/-	35	0
52318D	WT	40	0.058		52319D	Adcy9-/-	40	0.3702
52318D	WT	45	10.599		52319D	Adcy9-/-	45	4.3235
52318D	WT	50	27.0659		52319D	Adcy9-/-	50	7.3021
52318D	WT	55	48.3651		52319D	Adcy9-/-	55	12.6754
52318D	WT	60	40.51		52319D	Adcy9-/-	60	17.1853
52318C	WT	-20	27.1434		52319C	Adcy9-/-	-20	25.0203
52318C	WT	-15	27.5925		52319C	Adcy9-/-	-15	71.2031
52318C	WT	-10	53.5379		52319C	Adcy9-/-	-10	64.8367
52318C	WT	-5	44.3854		52319C	Adcy9-/-	-5	62.4097
52318C	WT	5	0		52319C	Adcy9-/-	5	0
52318C	WT	10	0		52319C	Adcy9-/-	10	0
52318C	WT	15	0		52319C	Adcy9-/-	15	0
52318C	WT	20	0		52319C	Adcy9-/-	20	0
52318C	WT	25	0		52319C	Adcy9-/-	25	0
52318C	WT	30	0		52319C	Adcy9-/-	30	0
52318C	WT	35	0		52319C	Adcy9-/-	35	0
52318C	WT	40	0.1753		52319C	Adcy9-/-	40	0
52318C	WT	45	2.9362		52319C	Adcy9-/-	45	0.0314
52318C	WT	50	21.5363		52319C	Adcy9-/-	50	7.1704
52318C	WT	55	35.8058		52319C	Adcy9-/-	55	45.5347
52318C	WT	60	55.5327		52319C	Adcy9-/-	60	55.6033
52222C	WT	-20	20.0186		52220C	Adcy9-/-	-20	2.8269
52222C	WT	-15	37.9921		52220C	Adcy9-/-	-15	11.4873
52222C	WT	-10	20.5406		52220C	Adcy9-/-	-10	17.6194
52222C	WT	-5	7.533		52220C	Adcy9-/-	-5	33.5041
52222C	WT	5	0		52220C	Adcy9-/-	5	0
52222C	WT	10	0		52220C	Adcy9-/-	10	0
52222C	WT	15	0		52220C	Adcy9-/-	15	0
52222C	WT	20	0		52220C	Adcy9-/-	20	0
52222C	WT	25	0		52220C	Adcy9-/-	25	0
52222C	WT	30	0		52220C	Adcy9-/-	30	0
52222C	WT	35	0		52220C	Adcy9-/-	35	0
52222C	WT	40	0		52220C	Adcy9-/-	40	0
52222C	WT	45	0.029		52220C	Adcy9-/-	45	0.3061
52222C	WT	50	0.8642		52220C	Adcy9-/-	50	5.266
52222C	WT	55	18.126		52220C	Adcy9-/-	55	34.2206
52222C	WT	60	77.8647		52220C	Adcy9-/-	60	46.9049
52220E	WT	-20	1.8925		52318E	Adcy9-/-	-20	18.4165
52220E	WT	-15	4.3857		52318E	Adcy9-/-	-15	30.2059
52220E	WT	-10	8.4218		52318E	Adcy9-/-	-10	25.1384
52220E	WT	-5	26.3243		52318E	Adcy9-/-	-5	17.0582
52220E	WT	5	0		52318E	Adcy9-/-	5	0.8835
52220E	WT	10	0		52318E	Adcy9-/-	10	3.4547
52220E	WT	15	0		52318E	Adcy9-/-	15	0
52220E	WT	20	0		52318E	Adcy9-/-	20	0
52220E	WT	25	0		52318E	Adcy9-/-	25	0
52220E	WT	30	0		52318E	Adcy9-/-	30	0
52220E	WT	35	0		52318E	Adcy9-/-	35	0.1913
52220E	WT	40	0		52318E	Adcy9-/-	40	0.059
52220E	WT	45	3.5238		52318E	Adcy9-/-	45	11.4071
52220E	WT	50	13.6319		52318E	Adcy9-/-	50	24.6874
52220E	WT	55	30.3561		52318E	Adcy9-/-	55	45.8737
52220E	WT	60	40.0755		52318E	Adcy9-/-	60	57.5457
52222E	WT	-20	54.9704		52319E	Adcy9-/-	-20	26.63
52222E	WT	-15	22.3063		52319E	Adcy9-/-	-15	17.509
52222E	WT	-10	1.7933		52319E	Adcy9-/-	-10	19.6784
52222E	WT	-5	36.1019		52319E	Adcy9-/-	-5	19.7567
52222E	WT	5	0		52319E	Adcy9-/-	5	0.1389
52222E	WT	10	0		52319E	Adcy9-/-	10	2.0429
52222E	WT	15	0		52319E	Adcy9-/-	15	0.6016
52222E	WT	20	0		52319E	Adcy9-/-	20	1.5822
52222E	WT	25	0		52319E	Adcy9-/-	25	1.2373
52222E	WT	30	0		52319E	Adcy9-/-	30	1.0551
52222E	WT	35	0		52319E	Adcy9-/-	35	1.0077
52222E	WT	40	0.114		52319E	Adcy9-/-	40	1.6086
52222E	WT	45	0		52319E	Adcy9-/-	45	18.526
52222E	WT	50	0		52319E	Adcy9-/-	50	74.8988
52222E	WT	55	0		52319E	Adcy9-/-	55	89.2221
52222E	WT	60	0.2774		52319E	Adcy9-/-	60	86.075
52222F	WT	-20	31.978		52220F	Adcy9-/-	-20	47.4706
52222F	WT	-15	62.0281		52220F	Adcy9-/-	-15	38.6182
52222F	WT	-10	31.0355		52220F	Adcy9-/-	-10	55.1883
52222F	WT	-5	32.7459		52220F	Adcy9-/-	-5	24.3567
52222F	WT	5	2.4245		52220F	Adcy9-/-	5	4.1563
52222F	WT	10	2.3278		52220F	Adcy9-/-	10	1.3721
52222F	WT	15	1.8981		52220F	Adcy9-/-	15	1.5228
52222F	WT	20	1.1653		52220F	Adcy9-/-	20	0.7884
52222F	WT	25	0.8917		52220F	Adcy9-/-	25	3.168
52222F	WT	30	1.3841		52220F	Adcy9-/-	30	1.5864
52222F	WT	35	0.8495		52220F	Adcy9-/-	35	1.001
52222F	WT	40	1.2397		52220F	Adcy9-/-	40	1.9209
52222F	WT	45	3.7051		52220F	Adcy9-/-	45	1.3619
52222F	WT	50	10.8153		52220F	Adcy9-/-	50	1.2468
52222F	WT	55	11.2964		52220F	Adcy9-/-	55	1.3801
52222F	WT	60	9.4246		52220F	Adcy9-/-	60	2.7033
					52319F	Adcy9-/-	-20	49.6216
					52319F	Adcy9-/-	-15	50.5955
					52319F	Adcy9-/-	-10	76.5273
					52319F	Adcy9-/-	-5	73.8582
					52319F	Adcy9-/-	5	15.5277
					52319F	Adcy9-/-	10	8.3041
					52319F	Adcy9-/-	15	4.4192
					52319F	Adcy9-/-	20	3.9841
					52319F	Adcy9-/-	25	5.9902
					52319F	Adcy9-/-	30	8.7678
					52319F	Adcy9-/-	35	10.5176
					52319F	Adcy9-/-	40	4.067
					52319F	Adcy9-/-	45	1.2128
					52319F	Adcy9-/-	50	6.9529
					52319F	Adcy9-/-	55	3.1356
					52319F	Adcy9-/-	60	27.9168
