# Supplementary material for: POPDC1 scaffolds a complex of adenylyl cyclase 9 and the potassium channel TREK‐1 in heart
Source: EMBO Rep. 2022 Oct 18;23(12):e55208. doi: 10.15252/embr.202255208 (PMC9724675; doi:10.15252/embr.202255208)
Supplement: Supplementary file 4 — Source Data for Figure 2 [file EMBR-23-e55208-s008.xlsx]

## Sheet: 2B
Figure 2 B: PLA in neonatal cardiomyocytes
									RAW DATA
		GFP: Gbg	AC9: Gbg	GFP: POPDC1	AC9: POPDC1	GFP: POPDC2	AC9: POPDC2			GFP: Gbg	AC9: Gbg
	Expt 1	1	1.56225	0.907015	1.17581	0.988429	1.11891			262.73	410.45
	Expt 2	1	1.92056	0.88785	0.991776	1.01168	0.952897			214	411
	Expt 3	1	2.64328	0.874317	1.09748	0.66964	0.74333			344.07	328.93
	Expt 4	1	2.22796	0.782286	1.31695	0.665964	0.791319			203.56	417.59

## Sheet: 2D
Fig 2D	BiFC, HEK293 cells
VN:		Avg	POP1-VN	AC9	AC9	AC9	AC9
VC:		All ctrls	--	POP1	POP2	POP3	AC9
	Expt 1	-1.65709	-3.49094	81.1312	20.5038	71.1887	68.3827
	Expt 2	-0.714843	-6.96647	86.5343	20.6527	146.692	68.391
	Expt 3	-1.58118	-2.8873	74.6523	18.09	80.1477	90.6631
	Expt 4	0.234274	-0.249217	134.619	43.0462	155.259	79.04
