# Supplementary material for: POPDC1 scaffolds a complex of adenylyl cyclase 9 and the potassium channel TREK‐1 in heart
Source: EMBO Rep. 2022 Oct 18;23(12):e55208. doi: 10.15252/embr.202255208 (PMC9724675; doi:10.15252/embr.202255208)
Supplement: Supplementary file 5 — Source Data for Figure 3 [file EMBR-23-e55208-s010.xlsx]

## Sheet: 3A
Fig 3A: IP-AC activity assays
	AC9	AC9+POPDC1	AC9+POPDC2
	7.11433	57.3863	9.33174
	12.1797	47.6474	4.96566
	15.425	38.325	14
	8.39	43.665	15.5
	12.45	98.6	25.8
	11.04	84.8	23.2

## Sheet: 3B
Fig 3B	Quantitation of Flag-AC9 WB
		AC9	AC9+POPDC1	AC9+POPDC2		Example of Full-length gels
	Expt 1	0.77	10.817	Did not perform
	Expt 2	0.108696	5.0188	8.09242
	Expt 3	0.213333	7.70241	9.42249
	Expt 4	1.7	10.76	13.1

## Sheet: 3C
Fig 3C	Quantitation of POPDC1 and POPDC2
	POPDC1	POPDC2	POPDC1+AC9	POPDC2+AC9
	0.7203	1.0504	7.8606	15.8848
	2.0351	3.1364	13.7388	15.8167
	0.4019	0.3571	9.1013	10.1366
	2.4	3.36	16.95	21.12

## Sheet: 3D
	Example Full-length gels

## Sheet: 3F
Fig 3F, BiFC of POPDC1 truncations
	Pop1-VN	AC9-VC	Pop1-VN/AC9-VC	Pop1-VN/Pop1-VC	Pop1 MyrCT-VN/AC9-VC	Pop1 del236-VN/AC9-VC
Expt 1	-1.34	0.05	78.98	138.92	68.51	28.12
Expt 2	-4.2	2.5	112.7	129.08	64.44	63.84
Expt 3	-2.08	1.72	102.7	133.28	83.91	64.37
Expt 4	-4.41	5.38	74.91	102.17	61.07	51.67

## Sheet: 3G
Fig 3G	Quantitation of WB for POPDC1 truncations
	AC9	AC9+Pop1	AC9+D245	AC9+myrCT
Expt 1	0.18	2.166	1.857	Did not perform
Expt 2	0.058	2.727	14.6	Did not perform
Expt 3	0.009	13.045	2.397	0.015
Expt 4	0.232	Lost	1.741	0.38
Expt 5	0.154	9.358	8.309	0.255
