# Supplementary material for: POPDC1 scaffolds a complex of adenylyl cyclase 9 and the potassium channel TREK‐1 in heart
Source: EMBO Rep. 2022 Oct 18;23(12):e55208. doi: 10.15252/embr.202255208 (PMC9724675; doi:10.15252/embr.202255208)
Supplement: Supplementary file 6 — Source Data for Figure 4 [file EMBR-23-e55208-s005.xlsx]

## Sheet: 4B
Fig 4B	FLIM-FRET of AC9-POPDC1-TREK interactions
	Cer-TREK-1		Cer-TREK-1		POPDC1-Cer		POPDC1-Cer
			+POP1-Venus				+AC9-Venus
	3.1892		2.3086		3.13552		3.05356
	3.1781		2.27628		3.0462		3.00826
	3.1653		2.53563		3.09269		2.96313
	3.1641		2.58135		3.09428		2.9609
	3.161		2.56706		3.15027		2.93446
	3.149		2.26888		3.0871		2.90335
	3.1367		2.18421		3.01225		2.88386
	3.1301		2.28499		3.12132		2.8994
	3.126		2.29949		3.1424		2.83399
	3.1219		2.42048		3.01945		2.79315
	3.1188		2.35171		3.05325		2.92829
	3.1188		2.24828		2.94314		2.94184
	3.1104		2.14264		3.04183		2.95217
	3.1058		2.29876		3.00556		2.79635
	3.1028		2.61193		3.01592		2.97405
	3.089		2.65573		2.95406		3.05202
	3.087		2.62722		3.06148		2.86486
	3.0728		2.82755		3.0285		2.95473
	3.0613		2.46159		2.9232		2.9254
	3.0538		2.39979		2.78618		2.90497
	3.0447		2.348		2.94452		2.95078
	3.0291		2.36608		3.02147		2.95769
	3.0119		2.31743		2.90672		3.02604
	3.0006		2.38799		2.91146		2.78722
	2.989		2.28794		2.86282		2.90097
	2.9877		2.5354		2.85305		3.03409
	2.9767		2.12821		2.97091		2.85059
	2.9626		2.27079		2.94186		2.89741
	2.9578		2.39919		2.97539		2.84929
	2.9544		2.24492		2.90099		2.83883
	2.9512		2.19178		3.0821		2.76379
	2.9353		2.21367		3.00611		2.62819
	2.917		2.25915		2.94454		2.75912
	2.9112		2.21987		3.02889		2.85155
	2.906		2.19734		3.12546		2.79232
	2.8979		2.29832		2.91632		2.62811
	2.8909		2.5026		2.92103		2.74981
	2.8787		2.37122		2.85617		2.69921
	2.8787		2.14105		2.89877		2.73641
	2.8783		2.39436		2.9055		2.65326
	2.8674		2.31385		2.90693		2.72696
	2.8631		2.358		2.87902		2.49621
	2.8549		2.22526		2.95572		2.613
	2.8514		2.62557				2.67842
	2.8511		2.68808				2.43974
	2.8407		2.86689				2.48053
	2.8361		2.23134				2.61067
	2.8212		2.37671				2.56667
	2.8209		2.19608				2.54335
	2.8159		2.45987				2.73594
	2.8136		2.17343				2.62856
	2.8084		2.14181				2.78324
	2.8075		2.08217				2.80185
	2.8067		2.10467				2.73475
	2.7941		2.32571				2.76726
	2.787		2.16892				2.84159
	2.7866		2.14517				2.80515
	2.7701		2.41277				2.82076
	2.7694		2.23491				2.79114
	2.7627		2.54904				2.71216
	2.7616		2.16219				2.72097
	2.7562		2.29428				2.70603
	2.7553		2.40978				2.66114
	2.7532		2.25499				2.74792
	2.7479						2.86756
	2.7424						2.75113
	2.7398
	2.7393
	2.7311
	2.7245
	2.7235
	2.7152
	2.7132
	2.6992
	2.6953
	2.6795
	2.6733
	2.6698
	2.6675
	2.6562
	2.6409
	2.638

## Sheet: 4C
Fig 4C	IP-MYC, Quantitation of Flag						Example full-length gel
		AC9	AC9	AC9
		+TREK	+TREK/POP1	+POP1
	Expt 1	0.07	9.4	6.98
	Expt 2	-1.5	6.1	6.98
	Expt 3	0.08	3.38	7.08

## Sheet: 4D
Fig 4D	IP GFP (TREK), Quantitation of Flag-AC9 normalized to input
						Example Full-length Gels
	AC9	AC9	AC9	AC9
		+TREK	+TREK/POP1	+TREK/A79
Expt 1	0.183486	4.45455	18.2143	6.59524
Expt 2	0.174825	6.82353	10.1695	3.56436
Expt 3	0.001	5.79	9.39	6.15
