# Supplementary material for: POPDC1 scaffolds a complex of adenylyl cyclase 9 and the potassium channel TREK‐1 in heart
Source: EMBO Rep. 2022 Oct 18;23(12):e55208. doi: 10.15252/embr.202255208 (PMC9724675; doi:10.15252/embr.202255208)
Supplement: Supplementary file 7 — Source Data for Figure 5 [file EMBR-23-e55208-s013.xlsx]

## Sheet: 5A
Fig 5	IP-AC activity assays for WT vs Adcy9-/-
	Antibody:	IgG	TREK	IgG	TREK	AKAP150	AKAP150
	Strain:	WT	WT	Adcy9-/-	Adcy9-/-	WT	Adcy9-/-
		8.39	95.87	8.94	23.14	157.456	160.114
		14.9128	90.7362	14.1523	28.508	116.626	121.09
		16.8334	74.633	15.6786	30.993	148.125	146.952

## Sheet: 5B
Fig 5B	IP-AC assay for POPDC1-/- hearts
Antibody:	IgG	TREK	IgG	TREK
Strain:	WT	WT	POPDC1-/-	POPDC1-/-
	11.066	17.579	8.797	8.501
	7.826	33.996	7.785	12.433
	6.743	28.734	5.846	7.669
	6.935	27.655	5.927	8.363

## Sheet: 5C
Fig 5C	AC Activity (nmol/min/mg): Lysates for WT versus POPDC1-/-
Stimulation:	Gs	Gs	Ca/CaM	Ca/CaM
Strain:	WT	POPDC1-/-	WT	POPDC1-/-
	1.86591	1.85152	0.316136	0.313159
	1.82004	1.62151	0.320989	0.306043
	2.22791	2.32552	0.234352	0.206693
	1.36005	1.41357	0.0846545	0.0875205

## Sheet: 5D
Fig 5D	IP-AC assay with POPDC1 and AC1 and AC8 in HEK293 cells
	AC1	AC1+POPDC1	AC8	AC8+POPDC1
	13.418	20.3288	25.2826	34.5988
	13.6619	21.1145	14.9805	33.647
	13.6588	23.5189	17.3466	31.523

## Sheet: 5E
Fig 5E	IP-AC assay WT vs POPDC1-/- with Ca/CaM stimulation
Antibody:	IgG	TREK	IgG	TREK
Strain:	WT	WT	POPDC1-/-	POPDC1-/-
	2.386	3.934	1.292	3.812
	3.117	5.343	2.98	5.918
	1.609	6.913	1.595	4.046
	2.846	6.467	2.834	6.179
