# Supplementary material for: POPDC1 scaffolds a complex of adenylyl cyclase 9 and the potassium channel TREK‐1 in heart
Source: EMBO Rep. 2022 Oct 18;23(12):e55208. doi: 10.15252/embr.202255208 (PMC9724675; doi:10.15252/embr.202255208)
Supplement: Supplementary file 8 — Source Data for Figure 6 [file EMBR-23-e55208-s007.xlsx]

## Sheet: 6
Figure 6
		Quantification of POPDC1 (normalized to input)
		YFP	YFP-TREK	YFP	YFP-TREK
	Treatment:	Vehicle	Vehicle	ISO	ISO
	Expt 1	1.36571	42.4127	0.379363	27.8452
	Expt 2	1.51388	38.0992	0.841043	17.0732
	Expt 3	1.367	61.862	0.3906	49.976
		Quantification of AC9 WB (normalized to input)
		YFP	YFP-TREK	YFP	YFP-TREK
	Treatment:	Vehicle	Vehicle	ISO	ISO
	Expt 1	3.40909	48.4848	3.18182	29.3182
	Expt 2	1.61017	49.1525	0.677966	23.3051
	Expt 3	1.0607	61.2846	0.353565	39.4225
