# Supplementary material for: POPDC1 scaffolds a complex of adenylyl cyclase 9 and the potassium channel TREK‐1 in heart
Source: EMBO Rep. 2022 Oct 18;23(12):e55208. doi: 10.15252/embr.202255208 (PMC9724675; doi:10.15252/embr.202255208)
Supplement: Supplementary file 9 — Source Data for Figure 7 [file EMBR-23-e55208-s011.xlsx]

## Sheet: 7A,B
Fig 7A												Raw numbers for paired t-tests
VN:	Avg Ctrls	POPDC1	AC9	TREK	AC9	POPDC1	TREK	POPDC1	AC9				TREK		AC9		POPDC1		TREK		POPDC1		AC9
VC:		POPDC1	AC9	AC9	TREK	TREK	POPDC1	AC9	POPDC1				AC9	+ISO	TREK	+ISO	TREK	+ISO	POPDC1	+ISO	AC9	+ISO	POPDC1	+ISO
	-6	3030	4543	1241	1713	1500	2662	5129	7847				1241	362	1713		1500		2662	727	5129	6099	7847	5807
	0	4512	4325.67	1661	1459	1461	2231	4855	4795				1661	1043	1459	456	1461	902	2231	1705	4855	6358	4795	3627
	-87	3378	4265.33	1332	1731	1316	1166	4902	6484				1332	818	1731	633	1316	156	1166	363	4902	5098	6484	4749
	1	3841	3187	2511	1340	1364	1203	4779	7666				2511	733	1340	492	1364	667	1203	697	4779	4982	7666	5327
	4	3800	4100.67	2561	1483	1516	1262	4712	6247				2561	835	1483	810	1516	275	1262	343	4712	6427	6247	5503
Percent decrease with ISO
		POPDC1	AC9	TREK	AC9	POPDC1	TREK	POPDC1	AC9
		POPDC1	AC9	AC9	TREK	TREK	POPDC1	AC9	POPDC1
		1.0768	0.9649	0.292	Did not perform	Did not perform	0.2731	1.189	0.7565
		1.0472	0.919	0.6143	0.3657	0.1187	0.3115	1.0399	0.7325
		0.9166	1.0603	0.292	0.367	0.4889	0.5795	1.0426	0.7401
		1.0155	0.8804	0.6283	0.3124	0.6174	0.7642	1.3096	0.695
		0.891	1.26	0.326	0.546	0.181	0.272	1.363	0.8809
								0.93*		*several similar expts
										shown in panel C

## Sheet: 7C
7C		Averaged BiFC signal					Standard Error for each concentration
			TREK-VN	POPDC1-VN	TREK-VN		TREK-VN	POPDC1-VN	TREK-VN
		ISO, uM	AC9-VC	AC9-VC	AC9d-VC		AC9-VC	AC9-VC	AC9d-VC
		0	100	100	100		0.0013593	0.00025166	0
		0.01	91.8709	102.166	103.365		1.3636	4.1567	7.1443
		0.1	78.1432	101.343	111.073		3.7681	5.4463	23.5044
		0.3	57.6132	102.497	106.106		1.578	1.8283	14.9102
		1	46.9006	100.209	107.23		4.4996	2.0272	10.3755
		3	43.4043	99.2832	115.277		5.0524	5.8251	17.1192
		10	40.9707	99.9573	Did not perform		4.2146	8.9047	Did not perform

## Sheet: 7D
Fig 7D	BiFC in COS-7 cells
	VN	All Ctrls	TREK	TREK
	VC	combined	TREK	AC9
		-0.9663	21.6684	-1.3208
		-0.6304	20.9976	-1.9655
		-1.9276	20.305	-3.3344
		1.0624
		0.6474
		1.8736

## Sheet: 7E
7E								Non-normalized data
		Control	WT, POPDC1	WT, PODPC1	POPDC1Δ172	POPDC1Δ172			WT, POPDC1	WT, PODPC1	POPDC1Δ172	POPDC1Δ172
		Vehicle	Vehicle	Vehicle	ISO	ISO			Vehicle	Vehicle	ISO	ISO
	Expt 1	0.4149	100	62.5039	Did not test				1928.2	1205.2
	Expt 2	0.3361	100	72.5756	107.147	102.983			2380	1727.3	2550.1	2451
	Expt 3	0.2804	100	67.9986	104.632	99.808			1979.6	1346.1	2071.3	1975.8
	Expt 4	3.09	100	62.1768	120.857	111.071			2084.7	1296.2	2519.5	2315.5
