# Supplementary material for: POPDC1 scaffolds a complex of adenylyl cyclase 9 and the potassium channel TREK‐1 in heart
Source: EMBO Rep. 2022 Oct 18;23(12):e55208. doi: 10.15252/embr.202255208 (PMC9724675; doi:10.15252/embr.202255208)
Supplement: Supplementary file 10 — Source Data for Figure 8 [file EMBR-23-e55208-s003.xlsx]

## Sheet: 8A
Voltage	-119.843	TREK-1	-128.174		+POPDC1	-94.6045		+AC9	-265.503		+POPDC1+AC9	-134.277		+AC9D	-195.312		+POPDC1+AC9D	-215.149
	-119.812		-115.967			-106.812			-253.296			-122.07			-193.787			-218.201
	-119.781		-122.07			-103.76			-247.192			-122.07			-199.89			-213.623
	-119.751		-119.019			-106.812			-241.089			-131.226			-195.312			-216.675
	-119.72		-109.863			-103.76			-256.348			-137.329			-196.838			-215.149
	-119.751		-122.07			-106.812			-247.192			-140.381			-193.787			-210.571
	-119.69		-109.863			-112.915			-256.348			-119.019			-195.312			-209.045
	-119.659		-119.019			-103.76			-256.348			-128.174			-196.838			-216.675
	-119.629		-128.174			-109.863			-247.192			-125.122			-193.787			-216.675
	-119.598		-119.019			-106.812			-253.296			-152.588			-196.838			-215.149
	-119.598		-122.07			-100.708			-256.348			-134.277			-195.312			-210.571
	-119.598		-119.019			-106.812			-256.348			-137.329			-195.312			-216.675
	-119.598		-119.019			-106.812			-253.296			-134.277			-198.364			-213.623
	-119.537		-115.967			-91.5527			-253.296			-143.433			-196.838			-210.571
	-119.507		-112.915			-100.708			-253.296			-140.381			-196.838			-215.149
	-119.476		-122.07			-100.708			-250.244			-125.122			-193.787			-216.675
	-119.476		-119.019			-103.76			-247.192			-122.07			-193.787			-210.571
	-119.446		-112.915			-115.967			-262.451			-128.174			-193.787			-215.149
	-119.446		-115.967			-97.6562			-256.348			-146.484			-190.735			-221.252
	-119.385		-109.863			-112.915			-250.244			-131.226			-190.735			-198.364
	-119.385		-115.967			-109.863			-256.348			-125.122			-196.838			-205.994
	-119.354		-109.863			-115.967			-253.296			-137.329			-190.735			-209.045
	-119.293		-119.019			-109.863			-259.399			-134.277			-195.312			-219.727
	-119.324		-115.967			-106.812			-253.296			-134.277			-193.787			-210.571
	-119.293		-115.967			-109.863			-241.089			-140.381			-187.683			-212.097
	-119.293		-125.122			-122.07			-259.399			-134.277			-196.838			-213.623
	-119.232		-122.07			-115.967			-247.192			-128.174			-193.787			-210.571
	-119.202		-115.967			-103.76			-256.348			-140.381			-190.735			-212.097
	-119.171		-115.967			-88.501			-253.296			-131.226			-195.312			-210.571
	-119.202		-115.967			-103.76			-250.244			-125.122			-195.312			-218.201
	-119.141		-112.915			-112.915			-250.244			-134.277			-187.683			-212.097
	-119.171		-115.967			-103.76			-234.985			-128.174			-186.157			-209.045
	-119.049		-128.174			-112.915			-247.192			-125.122			-186.157			-215.149
	-119.049		-125.122			-106.812			-253.296			-143.433			-193.787			-215.149
	-118.988		-122.07			-109.863			-262.451			-140.381			-190.735			-209.045
	-119.019		-115.967			-103.76			-244.141			-134.277			-195.312			-209.045
	-119.019		-134.277			-97.6562			-234.985			-137.329			-189.209			-215.149
	-118.927		-119.019			-100.708			-247.192			-134.277			-192.261			-207.52
	-118.927		-119.019			-100.708			-250.244			-128.174			-186.157			-215.149
	-118.927		-119.019			-97.6562			-250.244			-131.226			-189.209			-221.252
	-118.927		-128.174			-109.863			-253.296			-137.329			-198.364			-213.623
	-118.866		-112.915			-106.812			-250.244			-119.019			-192.261			-213.623
	-118.866		-112.915			-109.863			-244.141			-131.226			-187.683			-205.994
	-118.805		-125.122			-103.76			-228.882			-128.174			-189.209			-207.52
	-118.805		-106.812			-100.708			-247.192			-128.174			-192.261			-213.623
	-118.774		-109.863			-103.76			-244.141			-125.122			-192.261			-213.623
	-118.744		-115.967			-94.6045			-247.192			-131.226			-186.157			-202.942
	-118.744		-122.07			-106.812			-250.244			-128.174			-189.209			-213.623
	-118.683		-112.915			-109.863			-253.296			-119.019			-192.261			-212.097
	-118.713		-106.812			-109.863			-250.244			-137.329			-187.683			-215.149
	-118.683		-119.019			-103.76			-244.141			-131.226			-190.735			-202.942
	-118.622		-119.019			-106.812			-250.244			-128.174			-187.683			-210.571
	-118.591		-112.915			-97.6562			-247.192			-134.277			-193.787			-210.571
	-118.561		-103.76			-106.812			-244.141			-125.122			-183.105			-201.416
	-118.591		-122.07			-103.76			-241.089			-131.226			-192.261			-215.149
	-118.5		-115.967			-106.812			-250.244			-125.122			-189.209			-212.097
	-118.53		-112.915			-100.708			-253.296			-125.122			-186.157			-202.942
	-118.5		-112.915			-109.863			-250.244			-131.226			-180.054			-212.097
	-118.469		-112.915			-106.812			-247.192			-134.277			-189.209			-210.571
	-118.439		-106.812			-109.863			-253.296			-119.019			-187.683			-204.468
	-118.439		-109.863			-103.76			-241.089			-125.122			-183.105			-204.468
	-118.347		-109.863			-103.76			-256.348			-140.381			-187.683			-207.52
	-118.408		-119.019			-109.863			-244.141			-125.122			-183.105			-210.571
	-118.347		-106.812			-106.812			-256.348			-131.226			-189.209			-213.623
	-118.347		-115.967			-115.967			-247.192			-134.277			-184.631			-210.571
	-118.317		-122.07			-106.812			-247.192			-131.226			-187.683			-212.097
	-118.256		-119.019			-100.708			-247.192			-140.381			-186.157			-213.623
	-118.256		-119.019			-103.76			-241.089			-140.381			-183.105			-207.52
	-118.286		-112.915			-103.76			-247.192			-128.174			-186.157			-207.52
	-118.225		-112.915			-94.6045			-250.244			-122.07			-186.157			-201.416
	-118.195		-115.967			-100.708			-247.192			-128.174			-187.683			-210.571
	-118.164		-106.812			-100.708			-250.244			-125.122			-184.631			-210.571
	-118.134		-115.967			-109.863			-244.141			-125.122			-175.476			-210.571
	-118.134		-115.967			-112.915			-247.192			-131.226			-184.631			-204.468
	-118.103		-115.967			-103.76			-247.192			-137.329			-190.735			-205.994
	-118.073		-119.019			-103.76			-250.244			-131.226			-186.157			-213.623
	-118.073		-109.863			-100.708			-247.192			-134.277			-187.683			-210.571
	-118.011		-119.019			-106.812			-244.141			-131.226			-192.261			-209.045
	-118.011		-128.174			-100.708			-238.037			-125.122			-184.631			-213.623
	-117.95		-125.122			-97.6562			-244.141			-115.967			-186.157			-207.52
	-117.95		-112.915			-97.6562			-250.244			-131.226			-181.58			-209.045
	-117.889		-115.967			-100.708			-244.141			-122.07			-181.58			-210.571
	-117.92		-119.019			-109.863			-241.089			-128.174			-189.209			-209.045
	-117.859		-112.915			-97.6562			-241.089			-125.122			-186.157			-201.416
	-117.859		-115.967			-94.6045			-250.244			-112.915			-187.683			-212.097
	-117.798		-112.915			-103.76			-241.089			-128.174			-181.58			-195.312
	-117.828		-106.812			-94.6045			-247.192			-131.226			-183.105			-205.994
	-117.767		-115.967			-109.863			-244.141			-119.019			-186.157			-212.097
	-117.767		-112.915			-97.6562			-247.192			-122.07			-183.105			-205.994
	-117.767		-112.915			-103.76			-238.037			-134.277			-190.735			-207.52
	-117.706		-112.915			-103.76			-244.141			-125.122			-178.528			-202.942
	-117.706		-103.76			-106.812			-238.037			-128.174			-187.683			-204.468
	-117.645		-115.967			-91.5527			-244.141			-137.329			-183.105			-212.097
	-117.615		-112.915			-103.76			-241.089			-122.07			-183.105			-205.994
	-117.615		-115.967			-100.708			-247.192			-112.915			-181.58			-212.097
	-117.584		-119.019			-100.708			-253.296			-125.122			-180.054			-204.468
	-117.554		-122.07			-106.812			-241.089			-128.174			-175.476			-205.994
	-117.523		-112.915			-94.6045			-244.141			-122.07			-175.476			-210.571
	-117.554		-109.863			-106.812			-247.192			-128.174			-178.528			-204.468
	-117.523		-100.708			-106.812			-241.089			-128.174			-181.58			-199.89
	-117.462		-100.708			-100.708			-234.985			-125.122			-184.631			-202.942
	-117.462		-115.967			-91.5527			-250.244			-140.381			-178.528			-202.942
	-117.462		-112.915			-103.76			-247.192			-128.174			-180.054			-202.942
	-117.401		-112.915			-103.76			-253.296			-134.277			-181.58			-207.52
	-117.401		-115.967			-106.812			-238.037			-122.07			-181.58			-204.468
	-117.31		-115.967			-100.708			-253.296			-131.226			-184.631			-209.045
	-117.31		-119.019			-100.708			-238.037			-122.07			-180.054			-210.571
	-117.31		-115.967			-94.6045			-238.037			-125.122			-177.002			-204.468
	-117.279		-106.812			-91.5527			-244.141			-125.122			-181.58			-201.416
	-117.279		-100.708			-97.6562			-247.192			-122.07			-177.002			-205.994
	-117.249		-115.967			-106.812			-231.934			-119.019			-177.002			-205.994
	-117.218		-106.812			-97.6562			-241.089			-131.226			-170.898			-205.994
	-117.126		-109.863			-103.76			-247.192			-125.122			-178.528			-205.994
	-117.126		-109.863			-106.812			-244.141			-122.07			-178.528			-201.416
	-117.188		-115.967			-109.863			-250.244			-131.226			-177.002			-204.468
	-117.157		-109.863			-97.6562			-231.934			-122.07			-180.054			-210.571
	-117.096		-112.915			-91.5527			-234.985			-137.329			-183.105			-202.942
	-117.096		-119.019			-97.6562			-241.089			-131.226			-181.58			-212.097
	-117.096		-106.812			-97.6562			-244.141			-115.967			-175.476			-202.942
	-117.035		-119.019			-106.812			-231.934			-106.812			-178.528			-204.468
	-117.004		-112.915			-100.708			-247.192			-125.122			-172.424			-202.942
	-117.004		-112.915			-97.6562			-231.934			-122.07			-178.528			-209.045
	-116.974		-106.812			-97.6562			-228.882			-119.019			-184.631			-196.838
	-116.974		-109.863			-94.6045			-238.037			-122.07			-175.476			-205.994
	-116.913		-109.863			-97.6562			-244.141			-125.122			-181.58			-207.52
	-116.882		-125.122			-91.5527			-225.83			-131.226			-173.95			-196.838
	-116.821		-97.6562			-91.5527			-265.503			-125.122			-167.847			-204.468
	-116.852		-109.863			-100.708			-244.141			-119.019			-180.054			-202.942
	-116.882		-112.915			-97.6562			-241.089			-125.122			-175.476			-199.89
	-116.821		-115.967			-100.708			-241.089			-122.07			-173.95			-202.942
	-116.76		-109.863			-94.6045			-238.037			-128.174			-177.002			-198.364
	-116.73		-115.967			-100.708			-238.037			-128.174			-180.054			-204.468
	-116.699		-103.76			-91.5527			-238.037			-125.122			-177.002			-204.468
	-116.73		-100.708			-97.6562			-238.037			-119.019			-173.95			-196.838
	-116.699		-106.812			-91.5527			-228.882			-115.967			-169.373			-204.468
	-116.669		-103.76			-100.708			-244.141			-115.967			-175.476			-205.994
	-116.638		-115.967			-94.6045			-238.037			-122.07			-170.898			-199.89
	-116.608		-103.76			-94.6045			-244.141			-115.967			-164.795			-204.468
	-116.608		-106.812			-103.76			-238.037			-131.226			-177.002			-204.468
	-116.577		-106.812			-100.708			-238.037			-119.019			-175.476			-199.89
	-116.547		-103.76			-100.708			-241.089			-122.07			-178.528			-202.942
	-116.516		-115.967			-94.6045			-244.141			-137.329			-173.95			-192.261
	-116.486		-109.863			-88.501			-250.244			-125.122			-170.898			-201.416
	-116.455		-106.812			-100.708			-244.141			-122.07			-170.898			-205.994
	-116.455		-122.07			-88.501			-238.037			-119.019			-175.476			-198.364
	-116.394		-119.019			-103.76			-247.192			-125.122			-172.424			-202.942
	-116.364		-109.863			-97.6562			-241.089			-119.019			-169.373			-207.52
	-116.425		-106.812			-100.708			-231.934			-128.174			-172.424			-195.312
	-116.394		-103.76			-97.6562			-234.985			-122.07			-175.476			-198.364
	-116.333		-119.019			-94.6045			-238.037			-122.07			-173.95			-195.312
	-116.272		-100.708			-94.6045			-228.882			-119.019			-167.847			-210.571
	-116.241		-100.708			-103.76			-238.037			-125.122			-166.321			-201.416
	-116.241		-122.07			-112.915			-238.037			-125.122			-177.002			-202.942
	-116.241		-115.967			-94.6045			-244.141			-122.07			-172.424			-198.364
	-116.211		-103.76			-94.6045			-247.192			-122.07			-170.898			-202.942
	-116.18		-109.863			-97.6562			-238.037			-119.019			-175.476			-198.364
	-116.089		-119.019			-91.5527			-238.037			-128.174			-172.424			-204.468
	-116.119		-109.863			-91.5527			-234.985			-119.019			-178.528			-199.89
	-116.089		-106.812			-94.6045			-225.83			-115.967			-169.373			-199.89
	-116.089		-119.019			-88.501			-231.934			-119.019			-173.95			-205.994
	-116.028		-112.915			-100.708			-238.037			-122.07			-175.476			-196.838
	-116.028		-103.76			-94.6045			-231.934			-119.019			-172.424			-209.045
	-116.028		-103.76			-94.6045			-222.778			-112.915			-167.847			-199.89
	-115.967		-106.812			-94.6045			-225.83			-115.967			-169.373			-195.312
	-115.997		-100.708			-88.501			-234.985			-128.174			-175.476			-201.416
	-115.936		-103.76			-91.5527			-228.882			-112.915			-167.847			-196.838
	-115.936		-100.708			-97.6562			-234.985			-125.122			-173.95			-196.838
	-115.936		-115.967			-97.6562			-238.037			-119.019			-167.847			-205.994
	-115.906		-106.812			-97.6562			-238.037			-112.915			-175.476			-201.416
	-115.845		-103.76			-91.5527			-231.934			-134.277			-166.321			-196.838
	-115.784		-109.863			-91.5527			-225.83			-125.122			-169.373			-195.312
	-115.784		-115.967			-100.708			-231.934			-122.07			-173.95			-198.364
	-115.814		-103.76			-88.501			-244.141			-122.07			-170.898			-199.89
	-115.753		-100.708			-94.6045			-225.83			-112.915			-164.795			-201.416
	-115.753		-109.863			-94.6045			-228.882			-122.07			-169.373			-199.89
	-115.692		-109.863			-97.6562			-238.037			-119.019			-163.269			-202.942
	-115.662		-109.863			-100.708			-234.985			-112.915			-164.795			-199.89
	-115.662		-103.76			-97.6562			-234.985			-128.174			-164.795			-198.364
	-115.662		-94.6045			-94.6045			-234.985			-125.122			-166.321			-195.312
	-115.601		-100.708			-91.5527			-238.037			-125.122			-167.847			-190.735
	-115.601		-109.863			-100.708			-234.985			-112.915			-169.373			-196.838
	-115.57		-109.863			-97.6562			-238.037			-125.122			-169.373			-201.416
	-115.57		-109.863			-94.6045			-238.037			-119.019			-161.743			-192.261
	-115.509		-109.863			-85.4492			-238.037			-128.174			-169.373			-202.942
	-115.448		-103.76			-94.6045			-231.934			-115.967			-166.321			-192.261
	-115.448		-109.863			-100.708			-231.934			-109.863			-163.269			-199.89
	-115.448		-112.915			-88.501			-244.141			-125.122			-167.847			-204.468
	-115.448		-109.863			-91.5527			-231.934			-115.967			-164.795			-198.364
	-115.387		-103.76			-97.6562			-234.985			-119.019			-170.898			-196.838
	-115.326		-109.863			-91.5527			-234.985			-119.019			-161.743			-195.312
	-115.295		-100.708			-88.501			-231.934			-115.967			-161.743			-190.735
	-115.326		-97.6562			-91.5527			-238.037			-112.915			-166.321			-202.942
	-115.326		-109.863			-91.5527			-234.985			-115.967			-161.743			-187.683
	-115.295		-115.967			-94.6045			-241.089			-115.967			-163.269			-195.312
	-115.265		-103.76			-100.708			-231.934			-119.019			-169.373			-195.312
	-115.234		-91.5527			-82.3975			-231.934			-125.122			-169.373			-195.312
	-115.204		-106.812			-91.5527			-228.882			-125.122			-169.373			-193.787
	-115.173		-106.812			-82.3975			-228.882			-122.07			-167.847			-198.364
	-115.173		-115.967			-79.3457			-225.83			-106.812			-166.321			-195.312
	-115.112		-106.812			-88.501			-234.985			-106.812			-164.795			-199.89
	-115.112		-106.812			-85.4492			-234.985			-119.019			-160.217			-199.89
	-115.112		-94.6045			-91.5527			-228.882			-109.863			-164.795			-199.89
	-115.051		-106.812			-94.6045			-238.037			-100.708			-169.373			-193.787
	-115.021		-103.76			-94.6045			-228.882			-112.915			-163.269			-192.261
	-115.051		-97.6562			-88.501			-228.882			-112.915			-164.795			-196.838
	-114.96		-106.812			-91.5527			-231.934			-122.07			-164.795			-196.838
	-114.99		-94.6045			-88.501			-228.882			-115.967			-161.743			-192.261
	-114.868		-82.3975			-82.3975			-238.037			-115.967			-158.691			-195.312
	-114.929		-106.812			-94.6045			-225.83			-119.019			-166.321			-198.364
	-114.899		-112.915			-103.76			-238.037			-122.07			-163.269			-201.416
	-114.838		-106.812			-85.4492			-231.934			-112.915			-163.269			-195.312
	-114.868		-97.6562			-88.501			-225.83			-112.915			-155.64			-193.787
	-114.868		-97.6562			-94.6045			-231.934			-125.122			-170.898			-193.787
	-114.807		-97.6562			-88.501			-231.934			-106.812			-155.64			-195.312
	-114.746		-103.76			-85.4492			-225.83			-100.708			-163.269			-196.838
	-114.746		-109.863			-97.6562			-231.934			-106.812			-157.166			-193.787
	-114.716		-94.6045			-97.6562			-234.985			-119.019			-161.743			-195.312
	-114.685		-106.812			-88.501			-234.985			-112.915			-160.217			-196.838
	-114.685		-100.708			-94.6045			-216.675			-112.915			-163.269			-193.787
	-114.624		-91.5527			-94.6045			-231.934			-115.967			-161.743			-187.683
	-114.685		-100.708			-91.5527			-225.83			-119.019			-161.743			-190.735
	-114.685		-103.76			-85.4492			-231.934			-112.915			-160.217			-196.838
	-114.594		-100.708			-88.501			-238.037			-119.019			-161.743			-192.261
	-114.594		-103.76			-88.501			-241.089			-122.07			-166.321			-196.838
	-114.563		-106.812			-97.6562			-228.882			-119.019			-158.691			-196.838
	-114.502		-106.812			-91.5527			-234.985			-106.812			-161.743			-196.838
	-114.532		-103.76			-88.501			-231.934			-115.967			-164.795			-193.787
	-114.502		-97.6562			-91.5527			-222.778			-112.915			-158.691			-192.261
	-114.471		-106.812			-88.501			-225.83			-106.812			-158.691			-192.261
	-114.441		-109.863			-91.5527			-225.83			-112.915			-157.166			-192.261
	-114.41		-100.708			-91.5527			-228.882			-112.915			-160.217			-198.364
	-114.41		-103.76			-88.501			-228.882			-115.967			-155.64			-192.261
	-114.349		-106.812			-97.6562			-228.882			-106.812			-155.64			-196.838
	-114.319		-109.863			-100.708			-231.934			-103.76			-161.743			-187.683
	-114.288		-109.863			-91.5527			-238.037			-115.967			-160.217			-190.735
	-114.319		-97.6562			-85.4492			-225.83			-115.967			-161.743			-187.683
	-114.258		-109.863			-85.4492			-228.882			-115.967			-155.64			-192.261
	-114.258		-112.915			-85.4492			-234.985			-125.122			-161.743			-193.787
	-114.197		-109.863			-85.4492			-222.778			-106.812			-157.166			-193.787
	-114.227		-109.863			-91.5527			-228.882			-106.812			-152.588			-195.312
	-114.136		-112.915			-94.6045			-234.985			-119.019			-157.166			-193.787
	-114.166		-106.812			-91.5527			-219.727			-100.708			-155.64			-195.312
	-114.136		-94.6045			-85.4492			-216.675			-112.915			-157.166			-180.054
	-114.136		-97.6562			-94.6045			-225.83			-112.915			-151.062			-189.209
	-114.044		-100.708			-85.4492			-228.882			-109.863			-160.217			-198.364
	-114.075		-103.76			-85.4492			-222.778			-103.76			-155.64			-181.58
	-114.044		-100.708			-91.5527			-216.675			-115.967			-151.062			-192.261
	-113.983		-100.708			-91.5527			-234.985			-109.863			-158.691			-190.735
	-113.922		-103.76			-79.3457			-225.83			-112.915			-157.166			-192.261
	-113.953		-103.76			-91.5527			-222.778			-112.915			-157.166			-190.735
	-113.922		-109.863			-88.501			-228.882			-115.967			-157.166			-189.209
	-113.953		-109.863			-94.6045			-231.934			-115.967			-161.743			-192.261
	-113.892		-103.76			-85.4492			-228.882			-119.019			-160.217			-195.312
	-113.861		-94.6045			-88.501			-207.52			-119.019			-154.114			-190.735
	-113.831		-103.76			-79.3457			-222.778			-109.863			-152.588			-190.735
	-113.831		-106.812			-97.6562			-219.727			-109.863			-155.64			-192.261
	-113.77		-97.6562			-82.3975			-222.778			-106.812			-149.536			-198.364
	-113.8		-91.5527			-85.4492			-231.934			-100.708			-151.062			-186.157
	-113.8		-119.019			-94.6045			-228.882			-119.019			-155.64			-189.209
	-113.739		-94.6045			-85.4492			-228.882			-109.863			-155.64			-183.105
	-113.708		-88.501			-88.501			-222.778			-109.863			-152.588			-178.528
	-113.678		-97.6562			-79.3457			-234.985			-122.07			-146.484			-186.157
	-113.617		-100.708			-88.501			-231.934			-115.967			-154.114			-189.209
	-113.586		-103.76			-88.501			-225.83			-106.812			-152.588			-195.312
	-113.617		-97.6562			-88.501			-222.778			-112.915			-151.062			-187.683
	-113.556		-112.915			-79.3457			-219.727			-115.967			-152.588			-196.838
	-113.586		-103.76			-85.4492			-225.83			-100.708			-157.166			-189.209
	-113.525		-100.708			-94.6045			-216.675			-119.019			-148.01			-195.312
	-113.495		-97.6562			-82.3975			-222.778			-112.915			-149.536			-187.683
	-113.464		-106.812			-85.4492			-219.727			-103.76			-148.01			-186.157
	-113.464		-97.6562			-88.501			-225.83			-109.863			-144.958			-187.683
	-113.434		-91.5527			-88.501			-225.83			-106.812			-144.958			-189.209
	-113.373		-112.915			-88.501			-225.83			-109.863			-151.062			-196.838
	-113.373		-100.708			-82.3975			-225.83			-112.915			-144.958			-184.631
	-113.373		-109.863			-88.501			-225.83			-112.915			-157.166			-186.157
	-113.342		-94.6045			-79.3457			-216.675			-109.863			-148.01			-189.209
	-113.342		-103.76			-82.3975			-219.727			-115.967			-151.062			-189.209
	-113.312		-94.6045			-79.3457			-219.727			-112.915			-155.64			-189.209
	-113.251		-106.812			-76.2939			-228.882			-103.76			-149.536			-189.209
	-113.159		-109.863			-85.4492			-216.675			-103.76			-148.01			-190.735
	-113.251		-100.708			-76.2939			-228.882			-103.76			-144.958			-190.735
	-113.159		-88.501			-82.3975			-207.52			-100.708			-151.062			-192.261
	-113.159		-103.76			-85.4492			-222.778			-109.863			-148.01			-184.631
	-113.129		-103.76			-88.501			-213.623			-125.122			-149.536			-186.157
	-113.19		-97.6562			-85.4492			-225.83			-103.76			-151.062			-192.261
	-113.068		-94.6045			-85.4492			-225.83			-109.863			-149.536			-187.683
	-113.129		-119.019			-79.3457			-222.778			-109.863			-149.536			-183.105
	-113.068		-94.6045			-79.3457			-228.882			-103.76			-151.062			-190.735
	-113.037		-100.708			-82.3975			-225.83			-112.915			-144.958			-193.787
	-113.037		-88.501			-85.4492			-216.675			-106.812			-151.062			-189.209
	-112.976		-103.76			-67.1387			-222.778			-112.915			-146.484			-183.105
	-112.946		-100.708			-82.3975			-222.778			-115.967			-149.536			-181.58
	-112.915		-88.501			-76.2939			-225.83			-106.812			-151.062			-189.209
	-112.885		-106.812			-82.3975			-219.727			-106.812			-148.01			-190.735
	-112.885		-91.5527			-82.3975			-219.727			-100.708			-146.484			-177.002
	-112.885		-103.76			-73.2422			-222.778			-103.76			-143.433			-189.209
	-112.854		-100.708			-85.4492			-231.934			-97.6562			-144.958			-190.735
	-112.762		-91.5527			-88.501			-225.83			-106.812			-143.433			-175.476
	-112.762		-91.5527			-97.6562			-222.778			-109.863			-146.484			-189.209
	-112.762		-88.501			-79.3457			-228.882			-109.863			-148.01			-178.528
	-112.732		-100.708			-85.4492			-210.571			-106.812			-144.958			-189.209
	-112.732		-100.708			-79.3457			-222.778			-109.863			-144.958			-183.105
	-112.701		-106.812			-85.4492			-231.934			-109.863			-144.958			-187.683
	-112.64		-94.6045			-82.3975			-219.727			-100.708			-146.484			-192.261
	-112.64		-103.76			-91.5527			-222.778			-106.812			-141.907			-183.105
	-112.61		-94.6045			-76.2939			-231.934			-103.76			-144.958			-189.209
	-112.579		-103.76			-82.3975			-213.623			-103.76			-143.433			-187.683
	-112.579		-91.5527			-82.3975			-222.778			-119.019			-146.484			-184.631
	-112.518		-91.5527			-73.2422			-225.83			-97.6562			-144.958			-187.683
	-112.518		-97.6562			-79.3457			-207.52			-100.708			-144.958			-186.157
	-112.518		-94.6045			-82.3975			-222.778			-109.863			-141.907			-189.209
	-112.488		-88.501			-88.501			-228.882			-88.501			-137.329			-186.157
	-112.457		-103.76			-82.3975			-219.727			-100.708			-143.433			-183.105
	-112.427		-103.76			-88.501			-222.778			-112.915			-141.907			-186.157
	-112.427		-103.76			-88.501			-222.778			-106.812			-151.062			-184.631
	-112.396		-97.6562			-82.3975			-222.778			-112.915			-149.536			-186.157
	-112.305		-88.501			-76.2939			-213.623			-103.76			-138.855			-181.58
	-112.305		-94.6045			-79.3457			-219.727			-112.915			-143.433			-181.58
	-112.335		-100.708			-73.2422			-213.623			-103.76			-144.958			-186.157
	-112.274		-97.6562			-79.3457			-216.675			-103.76			-140.381			-187.683
	-112.274		-97.6562			-73.2422			-222.778			-109.863			-135.803			-186.157
	-112.244		-91.5527			-79.3457			-216.675			-85.4492			-143.433			-187.683
	-112.213		-100.708			-85.4492			-216.675			-106.812			-144.958			-187.683
	-112.183		-97.6562			-73.2422			-210.571			-97.6562			-141.907			-178.528
	-112.183		-88.501			-73.2422			-219.727			-109.863			-141.907			-184.631
	-112.152		-94.6045			-79.3457			-210.571			-106.812			-138.855			-181.58
	-112.152		-100.708			-82.3975			-225.83			-100.708			-135.803			-180.054
	-112.091		-94.6045			-82.3975			-219.727			-103.76			-144.958			-187.683
	-112.03		-94.6045			-85.4492			-216.675			-109.863			-141.907			-184.631
	-112.061		-100.708			-85.4492			-219.727			-115.967			-140.381			-183.105
	-112.061		-106.812			-82.3975			-225.83			-103.76			-146.484			-184.631
	-111.969		-97.6562			-82.3975			-219.727			-97.6562			-138.855			-173.95
	-111.938		-88.501			-76.2939			-219.727			-112.915			-151.062			-184.631
	-111.969		-85.4492			-73.2422			-213.623			-100.708			-108.337			-184.631
	-111.969		-91.5527			-70.1904			-216.675			-94.6045			-152.588			-186.157
	-111.908		-103.76			-79.3457			-219.727			-97.6562			-140.381			-184.631
	-111.908		-100.708			-85.4492			-225.83			-103.76			-129.7			-178.528
	-111.877		-94.6045			-73.2422			-213.623			-94.6045			-126.648			-181.58
	-111.847		-79.3457			-88.501			-210.571			-106.812			-143.433			-180.054
	-111.847		-94.6045			-79.3457			-216.675			-103.76			-138.855			-184.631
	-111.816		-91.5527			-85.4492			-222.778			-103.76			-132.751			-181.58
	-111.786		-91.5527			-85.4492			-219.727			-103.76			-131.226			-177.002
	-111.694		-88.501			-82.3975			-222.778			-103.76			-122.07			-186.157
	-111.725		-103.76			-79.3457			-231.934			-106.812			-154.114			-184.631
	-111.725		-100.708			-85.4492			-219.727			-103.76			-109.863			-177.002
	-111.725		-103.76			-76.2939			-225.83			-106.812			-148.01			-187.683
	-111.664		-100.708			-79.3457			-219.727			-119.019			-129.7			-184.631
	-111.603		-94.6045			-73.2422			-210.571			-106.812			-143.433			-183.105
	-111.633		-91.5527			-76.2939			-216.675			-94.6045			-126.648			-178.528
	-111.572		-91.5527			-76.2939			-219.727			-97.6562			-135.803			-183.105
	-111.603		-88.501			-76.2939			-216.675			-100.708			-141.907			-187.683
	-111.542		-94.6045			-79.3457			-216.675			-97.6562			-126.648			-180.054
	-111.511		-91.5527			-79.3457			-222.778			-103.76			-131.226			-180.054
	-111.481		-97.6562			-88.501			-219.727			-103.76			-134.277			-180.054
	-111.481		-91.5527			-82.3975			-225.83			-112.915			-132.751			-178.528
	-111.481		-91.5527			-79.3457			-213.623			-103.76			-134.277			-177.002
	-111.42		-94.6045			-76.2939			-216.675			-97.6562			-134.277			-184.631
	-111.359		-115.967			-73.2422			-216.675			-112.915			-137.329			-180.054
	-111.359		-91.5527			-91.5527			-216.675			-106.812			-135.803			-181.58
	-111.389		-88.501			-76.2939			-216.675			-88.501			-128.174			-195.312
	-111.298		-94.6045			-73.2422			-222.778			-103.76			-137.329			-164.795
	-111.298		-100.708			-73.2422			-210.571			-97.6562			-131.226			-196.838
	-111.267		-88.501			-79.3457			-216.675			-100.708			-132.751			-189.209
	-111.237		-97.6562			-73.2422			-201.416			-97.6562			-132.751			-173.95
	-111.237		-94.6045			-79.3457			-216.675			-103.76			-137.329			-282.288
	-111.206		-85.4492			-70.1904			-210.571			-97.6562			-129.7			-119.019
	-111.176		-91.5527			-82.3975			-216.675			-100.708			-129.7			-241.089
	-111.145		-88.501			-82.3975			-213.623			-100.708			-131.226			-195.312
	-111.145		-100.708			-73.2422			-216.675			-94.6045			-128.174			-132.751
	-111.023		-76.2939			-82.3975			-222.778			-109.863			-129.7			-198.364
	-111.053		-91.5527			-76.2939			-219.727			-94.6045			-131.226			-175.476
	-111.023		-103.76			-79.3457			-222.778			-115.967			-135.803			-189.209
	-111.023		-85.4492			-70.1904			-231.934			-97.6562			-132.751			-178.528
	-111.053		-76.2939			-70.1904			-210.571			-94.6045			-128.174			-178.528
	-110.992		-97.6562			-64.0869			-210.571			-112.915			-128.174			-181.58
	-110.962		-97.6562			-79.3457			-216.675			-88.501			-125.122			-180.054
	-110.931		-97.6562			-76.2939			-219.727			-112.915			-132.751			-177.002
	-110.931		-85.4492			-76.2939			-213.623			-100.708			-126.648			-167.847
	-110.931		-94.6045			-76.2939			-222.778			-94.6045			-131.226			-183.105
	-110.87		-85.4492			-79.3457			-222.778			-155.64			-132.751			-177.002
	-110.84		-82.3975			-82.3975			-216.675			-70.1904			-128.174			-173.95
	-110.809		-91.5527			-79.3457			-222.778			-115.967			-129.7			-172.424
	-110.809		-91.5527			-73.2422			-216.675			-100.708			-128.174			-181.58
	-110.748		-91.5527			-76.2939			-222.778			-106.812			-128.174			-181.58
	-110.748		-100.708			-76.2939			-216.675			-91.5527			-123.596			-175.476
	-110.718		-94.6045			-70.1904			-219.727			-103.76			-134.277			-184.631
	-110.718		-94.6045			-79.3457			-210.571			-106.812			-129.7			-177.002
	-110.718		-79.3457			-70.1904			-213.623			-100.708			-125.122			-175.476
	-110.657		-91.5527			-73.2422			-210.571			-97.6562			-126.648			-178.528
	-110.657		-91.5527			-79.3457			-213.623			-100.708			-122.07			-180.054
	-110.626		-88.501			-70.1904			-207.52			-91.5527			-126.648			-177.002
	-110.565		-88.501			-76.2939			-210.571			-100.708			-125.122			-173.95
	-110.565		-100.708			-51.8799			-213.623			-94.6045			-126.648			-180.054
	-110.565		-88.501			-103.76			-210.571			-100.708			-129.7			-170.898
	-110.504		-91.5527			-91.5527			-219.727			-106.812			-125.122			-183.105
	-110.474		-91.5527			-64.0869			-222.778			-91.5527			-128.174			-172.424
	-110.504		-94.6045			-76.2939			-210.571			-109.863			-120.544			-180.054
	-110.443		-82.3975			-106.812			-210.571			-109.863			-128.174			-180.054
	-110.443		-85.4492			-39.6729			-204.468			-91.5527			-125.122			-178.528
	-110.382		-100.708			-73.2422			-222.778			-88.501			-120.544			-180.054
	-110.382		-97.6562			-85.4492			-216.675			-91.5527			-120.544			-177.002
	-110.321		-88.501			-73.2422			-213.623			-88.501			-126.648			-177.002
	-110.321		-91.5527			-73.2422			-204.468			-103.76			-122.07			-173.95
	-110.291		-97.6562			-70.1904			-207.52			-100.708			-125.122			-177.002
	-110.291		-85.4492			-61.0352			-204.468			-106.812			-122.07			-173.95
	-110.26		-88.501			-73.2422			-210.571			-94.6045			-120.544			-170.898
	-110.26		-88.501			-73.2422			-213.623			-94.6045			-120.544			-172.424
	-110.199		-94.6045			-94.6045			-210.571			-94.6045			-119.019			-175.476
	-110.199		-82.3975			-97.6562			-213.623			-97.6562			-120.544			-175.476
	-110.168		-91.5527			-61.0352			-213.623			-97.6562			-129.7			-170.898
	-110.138		-82.3975			-64.0869			-219.727			-97.6562			-120.544			-178.528
	-110.138		-91.5527			-73.2422			-201.416			-97.6562			-123.596			-175.476
	-110.107		-85.4492			-64.0869			-207.52			-91.5527			-126.648			-177.002
	-110.077		-91.5527			-76.2939			-216.675			-103.76			-122.07			-172.424
	-110.077		-85.4492			-70.1904			-210.571			-94.6045			-119.019			-175.476
	-110.046		-94.6045			-73.2422			-213.623			-91.5527			-117.493			-172.424
	-110.016		-97.6562			-82.3975			-201.416			-94.6045			-122.07			-175.476
	-109.985		-76.2939			-76.2939			-210.571			-82.3975			-119.019			-172.424
	-109.924		-88.501			-73.2422			-210.571			-94.6045			-115.967			-173.95
	-109.955		-73.2422			-73.2422			-210.571			-103.76			-126.648			-172.424
	-109.863		-85.4492			-79.3457			-207.52			-91.5527			-119.019			-178.528
	-109.894		-91.5527			-70.1904			-216.675			-122.07			-114.441			-163.269
	-109.894		-79.3457			-76.2939			-210.571			-94.6045			-119.019			-175.476
	-109.833		-88.501			-67.1387			-219.727			-94.6045			-119.019			-170.898
	-109.802		-88.501			-76.2939			-207.52			-91.5527			-112.915			-173.95
	-109.741		-85.4492			-67.1387			-222.778			-91.5527			-120.544			-177.002
	-109.802		-88.501			-70.1904			-210.571			-91.5527			-122.07			-175.476
	-109.741		-82.3975			-67.1387			-213.623			-103.76			-119.019			-180.054
	-109.711		-85.4492			-70.1904			-213.623			-94.6045			-115.967			-167.847
	-109.68		-94.6045			-67.1387			-210.571			-100.708			-117.493			-175.476
	-109.65		-82.3975			-73.2422			-207.52			-88.501			-112.915			-177.002
	-109.68		-79.3457			-73.2422			-207.52			-88.501			-112.915			-172.424
	-109.65		-94.6045			-67.1387			-213.623			-88.501			-115.967			-180.054
	-109.619		-103.76			-91.5527			-207.52			-97.6562			-112.915			-166.321
	-109.589		-88.501			-79.3457			-216.675			-97.6562			-120.544			-170.898
	-109.528		-79.3457			-67.1387			-210.571			-97.6562			-114.441			-175.476
	-109.528		-88.501			-64.0869			-204.468			-88.501			-119.019			-167.847
	-109.467		-88.501			-70.1904			-207.52			-97.6562			-115.967			-172.424
	-109.497		-100.708			-70.1904			-204.468			-94.6045			-119.019			-170.898
	-109.436		-94.6045			-67.1387			-213.623			-85.4492			-109.863			-178.528
	-109.436		-85.4492			-54.9316			-213.623			-88.501			-112.915			-177.002
	-109.406		-94.6045			-79.3457			-201.416			-88.501			-117.493			-178.528
	-109.375		-82.3975			-57.9834			-204.468			-91.5527			-115.967			-167.847
	-109.375		-88.501			-70.1904			-192.261			-85.4492			-114.441			-166.321
	-109.314		-76.2939			-61.0352			-210.571			-94.6045			-117.493			-167.847
	-109.283		-82.3975			-70.1904			-195.312			-85.4492			-111.389			-164.795
	-109.314		-91.5527			-67.1387			-210.571			-109.863			-111.389			-173.95
	-109.283		-82.3975			-73.2422			-213.623			-91.5527			-115.967			-172.424
	-109.222		-82.3975			-70.1904			-201.416			-91.5527			-112.915			-177.002
	-109.222		-73.2422			-64.0869			-207.52			-88.501			-114.441			-169.373
	-109.161		-88.501			-67.1387			-210.571			-91.5527			-114.441			-164.795
	-109.161		-82.3975			-64.0869			-210.571			-94.6045			-114.441			-172.424
	-109.161		-82.3975			-67.1387			-207.52			-94.6045			-117.493			-163.269
	-109.161		-82.3975			-61.0352			-207.52			-85.4492			-108.337			-166.321
	-109.009		-70.1904			-64.0869			-204.468			-94.6045			-111.389			-172.424
	-109.039		-88.501			-73.2422			-192.261			-91.5527			-111.389			-172.424
	-109.039		-82.3975			-67.1387			-204.468			-88.501			-108.337			-170.898
	-109.009		-76.2939			-67.1387			-207.52			-82.3975			-111.389			-164.795
	-108.978		-73.2422			-70.1904			-210.571			-91.5527			-106.812			-166.321
	-108.948		-76.2939			-70.1904			-210.571			-88.501			-111.389			-169.373
	-108.917		-85.4492			-67.1387			-201.416			-91.5527			-109.863			-172.424
	-108.917		-70.1904			-73.2422			-213.623			-91.5527			-109.863			-160.217
	-108.917		-88.501			-67.1387			-204.468			-85.4492			-108.337			-177.002
	-108.826		-88.501			-61.0352			-207.52			-97.6562			-111.389			-177.002
	-108.856		-85.4492			-76.2939			-222.778			-88.501			-106.812			-167.847
	-108.856		-91.5527			-57.9834			-213.623			-91.5527			-109.863			-166.321
	-108.826		-85.4492			-67.1387			-198.364			-94.6045			-109.863			-175.476
	-108.795		-76.2939			-64.0869			-201.416			-88.501			-109.863			-166.321
	-108.734		-76.2939			-64.0869			-207.52			-88.501			-108.337			-172.424
	-108.704		-82.3975			-64.0869			-207.52			-94.6045			-102.234			-158.691
	-108.765		-97.6562			-67.1387			-204.468			-82.3975			-108.337			-172.424
	-108.673		-79.3457			-64.0869			-210.571			-85.4492			-111.389			-173.95
	-108.673		-82.3975			-70.1904			-210.571			-88.501			-103.76			-163.269
	-108.643		-88.501			-70.1904			-210.571			-88.501			-108.337			-163.269
	-108.582		-94.6045			-64.0869			-198.364			-100.708			-103.76			-169.373
	-108.612		-79.3457			-70.1904			-198.364			-94.6045			-109.863			-169.373
	-108.551		-79.3457			-54.9316			-198.364			-82.3975			-112.915			-166.321
	-108.582		-106.812			-61.0352			-204.468			-100.708			-109.863			-173.95
	-108.551		-94.6045			-61.0352			-204.468			-73.2422			-106.812			-167.847
	-108.49		-79.3457			-64.0869			-210.571			-79.3457			-106.812			-172.424
	-108.49		-91.5527			-61.0352			-219.727			-88.501			-100.708			-166.321
	-108.429		-85.4492			-64.0869			-195.312			-82.3975			-106.812			-175.476
	-108.459		-76.2939			-61.0352			-207.52			-79.3457			-100.708			-164.795
	-108.398		-82.3975			-61.0352			-195.312			-85.4492			-100.708			-163.269
	-108.368		-79.3457			-61.0352			-207.52			-94.6045			-111.389			-170.898
	-108.368		-79.3457			-61.0352			-201.416			-85.4492			-102.234			-160.217
	-108.368		-85.4492			-67.1387			-201.416			-88.501			-108.337			-161.743
	-108.337		-85.4492			-64.0869			-186.157			-73.2422			-108.337			-167.847
	-108.246		-85.4492			-67.1387			-198.364			-94.6045			-105.286			-163.269
	-108.246		-73.2422			-73.2422			-201.416			-91.5527			-102.234			-163.269
	-108.246		-82.3975			-54.9316			-201.416			-85.4492			-103.76			-164.795
	-108.215		-97.6562			-61.0352			-207.52			-85.4492			-106.812			-161.743
	-108.215		-79.3457			-61.0352			-201.416			-91.5527			-111.389			-169.373
	-108.185		-88.501			-64.0869			-201.416			-88.501			-100.708			-163.269
	-108.154		-82.3975			-57.9834			-198.364			-79.3457			-100.708			-163.269
	-108.124		-79.3457			-61.0352			-207.52			-82.3975			-103.76			-164.795
	-108.063		-82.3975			-67.1387			-216.675			-85.4492			-96.1304			-166.321
	-108.063		-70.1904			-64.0869			-201.416			-88.501			-97.6562			-160.217
	-108.093		-82.3975			-67.1387			-207.52			-91.5527			-103.76			-166.321
	-107.971		-70.1904			-64.0869			-204.468			-79.3457			-100.708			-161.743
	-108.032		-79.3457			-61.0352			-201.416			-91.5527			-103.76			-163.269
	-108.002		-79.3457			-64.0869			-207.52			-82.3975			-99.1821			-157.166
	-107.941		-76.2939			-57.9834			-207.52			-79.3457			-100.708			-164.795
	-107.941		-79.3457			-64.0869			-213.623			-85.4492			-94.6045			-163.269
	-107.91		-88.501			-64.0869			-210.571			-70.1904			-99.1821			-172.424
	-107.88		-85.4492			-57.9834			-201.416			-85.4492			-102.234			-164.795
	-107.88		-85.4492			-67.1387			-201.416			-88.501			-99.1821			-166.321
	-107.88		-82.3975			-54.9316			-195.312			-82.3975			-102.234			-164.795
	-107.819		-76.2939			-61.0352			-192.261			-85.4492			-96.1304			-166.321
	-107.758		-79.3457			-61.0352			-204.468			-91.5527			-93.0786			-163.269
	-107.788		-73.2422			-61.0352			-198.364			-82.3975			-94.6045			-161.743
	-107.727		-76.2939			-67.1387			-204.468			-73.2422			-96.1304			-166.321
	-107.697		-88.501			-64.0869			-216.675			-88.501			-99.1821			-161.743
	-107.697		-88.501			-61.0352			-201.416			-91.5527			-99.1821			-164.795
	-107.697		-73.2422			-64.0869			-204.468			-82.3975			-96.1304			-160.217
	-107.635		-79.3457			-61.0352			-198.364			-79.3457			-97.6562			-163.269
	-107.635		-85.4492			-48.8281			-201.416			-79.3457			-96.1304			-161.743
	-107.605		-85.4492			-61.0352			-195.312			-88.501			-97.6562			-161.743
	-107.574		-82.3975			-61.0352			-195.312			-79.3457			-96.1304			-157.166
	-107.574		-85.4492			-57.9834			-192.261			-79.3457			-93.0786			-167.847
	-107.544		-79.3457			-51.8799			-201.416			-73.2422			-97.6562			-164.795
	-107.483		-85.4492			-61.0352			-195.312			-79.3457			-99.1821			-160.217
	-107.483		-76.2939			-57.9834			-192.261			-79.3457			-94.6045			-160.217
	-107.422		-79.3457			-57.9834			-192.261			-76.2939			-91.5527			-166.321
	-107.452		-76.2939			-48.8281			-198.364			-79.3457			-93.0786			-158.691
	-107.422		-73.2422			-57.9834			-192.261			-85.4492			-88.501			-160.217
	-107.422		-82.3975			-61.0352			-201.416			-76.2939			-94.6045			-161.743
	-107.33		-82.3975			-61.0352			-201.416			-82.3975			-90.0269			-166.321
	-107.3		-82.3975			-57.9834			-204.468			-82.3975			-97.6562			-154.114
	-107.361		-70.1904			-61.0352			-198.364			-85.4492			-94.6045			-164.795
	-107.33		-91.5527			-57.9834			-201.416			-85.4492			-96.1304			-158.691
	-107.3		-79.3457			-61.0352			-204.468			-70.1904			-96.1304			-158.691
	-107.239		-70.1904			-54.9316			-201.416			-82.3975			-94.6045			-161.743
	-107.239		-76.2939			-54.9316			-195.312			-88.501			-96.1304			-158.691
	-107.178		-79.3457			-61.0352			-189.209			-82.3975			-96.1304			-169.373
	-107.178		-79.3457			-51.8799			-222.778			-76.2939			-96.1304			-158.691
	-107.117		-76.2939			-61.0352			-198.364			-76.2939			-86.9751			-161.743
	-107.086		-73.2422			-61.0352			-192.261			-79.3457			-85.4492			-152.588
	-107.086		-73.2422			-57.9834			-204.468			-82.3975			-88.501			-155.64
	-107.056		-73.2422			-57.9834			-192.261			-85.4492			-100.708			-154.114
	-107.056		-76.2939			-61.0352			-195.312			-82.3975			-88.501			-161.743
	-106.995		-79.3457			-54.9316			-204.468			-82.3975			-90.0269			-157.166
	-106.964		-91.5527			-64.0869			-201.416			-79.3457			-88.501			-163.269
	-106.964		-48.8281			-57.9834			-201.416			-79.3457			-86.9751			-160.217
	-106.903		-134.277			-61.0352			-207.52			-79.3457			-85.4492			-158.691
	-106.995		-36.6211			-57.9834			-204.468			-76.2939			-88.501			-152.588
	-106.873		-73.2422			-61.0352			-201.416			-76.2939			-86.9751			-158.691
	-106.903		-91.5527			-48.8281			-201.416			-85.4492			-91.5527			-161.743
	-106.842		-61.0352			-54.9316			-198.364			-70.1904			-86.9751			-163.269
	-106.842		-67.1387			-61.0352			-189.209			-85.4492			-88.501			-155.64
	-106.842		-88.501			-51.8799			-192.261			-79.3457			-85.4492			-163.269
	-106.781		-94.6045			-67.1387			-216.675			-70.1904			-85.4492			-163.269
	-106.812		-54.9316			-54.9316			-189.209			-76.2939			-80.8716			-154.114
	-106.75		-67.1387			-51.8799			-201.416			-79.3457			-86.9751			-158.691
	-106.72		-76.2939			-57.9834			-201.416			-82.3975			-93.0786			-160.217
	-106.75		-76.2939			-51.8799			-201.416			-73.2422			-82.3975			-155.64
	-106.689		-94.6045			-51.8799			-195.312			-85.4492			-88.501			-151.062
	-106.659		-82.3975			-54.9316			-189.209			-82.3975			-83.9233			-167.847
	-106.628		-85.4492			-45.7764			-195.312			-73.2422			-88.501			-149.536
	-106.628		-82.3975			-48.8281			-189.209			-64.0869			-82.3975			-160.217
	-106.567		-79.3457			-48.8281			-195.312			-73.2422			-83.9233			-160.217
	-106.506		-85.4492			-57.9834			-195.312			-76.2939			-88.501			-163.269
	-106.537		-73.2422			-57.9834			-198.364			-85.4492			-85.4492			-151.062
	-106.506		-67.1387			-45.7764			-189.209			-82.3975			-83.9233			-157.166
	-106.476		-73.2422			-48.8281			-204.468			-73.2422			-82.3975			-160.217
	-106.445		-70.1904			-54.9316			-195.312			-73.2422			-86.9751			-151.062
	-106.445		-73.2422			-54.9316			-198.364			-79.3457			-80.8716			-151.062
	-106.415		-76.2939			-54.9316			-189.209			-76.2939			-85.4492			-157.166
	-106.384		-76.2939			-48.8281			-198.364			-79.3457			-79.3457			-157.166
	-106.384		-79.3457			-61.0352			-198.364			-73.2422			-91.5527			-155.64
	-106.323		-73.2422			-48.8281			-201.416			-73.2422			-82.3975			-154.114
	-106.323		-73.2422			-64.0869			-195.312			-70.1904			-83.9233			-151.062
	-106.293		-57.9834			-48.8281			-198.364			-79.3457			-80.8716			-157.166
	-106.293		-67.1387			-48.8281			-192.261			-76.2939			-83.9233			-154.114
	-106.262		-70.1904			-45.7764			-186.157			-67.1387			-76.2939			-155.64
	-106.201		-85.4492			-54.9316			-201.416			-82.3975			-80.8716			-160.217
	-106.171		-79.3457			-54.9316			-189.209			-70.1904			-80.8716			-154.114
	-106.201		-70.1904			-48.8281			-195.312			-67.1387			-77.8198			-148.01
	-106.171		-70.1904			-54.9316			-195.312			-79.3457			-74.7681			-157.166
	-106.11		-61.0352			-48.8281			-192.261			-79.3457			-79.3457			-151.062
	-106.11		-67.1387			-54.9316			-192.261			-73.2422			-80.8716			-149.536
	-106.079		-70.1904			-48.8281			-198.364			-79.3457			-80.8716			-149.536
	-106.018		-76.2939			-54.9316			-198.364			-70.1904			-79.3457			-154.114
	-106.079		-70.1904			-48.8281			-201.416			-82.3975			-77.8198			-158.691
	-106.018		-79.3457			-54.9316			-198.364			-67.1387			-73.2422			-146.484
	-106.018		-73.2422			-48.8281			-198.364			-67.1387			-80.8716			-158.691
	-105.957		-82.3975			-51.8799			-183.105			-79.3457			-82.3975			-152.588
	-105.896		-61.0352			-48.8281			-186.157			-70.1904			-79.3457			-152.588
	-105.957		-67.1387			-48.8281			-186.157			-70.1904			-76.2939			-152.588
	-105.896		-82.3975			-51.8799			-198.364			-79.3457			-82.3975			-155.64
	-105.896		-70.1904			-45.7764			-186.157			-73.2422			-71.7163			-149.536
	-105.804		-76.2939			-36.6211			-201.416			-67.1387			-68.6646			-152.588
	-105.804		-70.1904			-51.8799			-186.157			-73.2422			-77.8198			-155.64
	-105.804		-85.4492			-42.7246			-195.312			-79.3457			-77.8198			-148.01
	-105.804		-70.1904			-51.8799			-195.312			-88.501			-80.8716			-154.114
	-105.743		-79.3457			-51.8799			-207.52			-79.3457			-73.2422			-152.588
	-105.743		-73.2422			-42.7246			-198.364			-79.3457			-82.3975			-148.01
	-105.682		-70.1904			-45.7764			-192.261			-70.1904			-73.2422			-151.062
	-105.682		-85.4492			-45.7764			-192.261			-61.0352			-77.8198			-152.588
	-105.652		-82.3975			-48.8281			-192.261			-76.2939			-70.1904			-155.64
	-105.652		-61.0352			-45.7764			-198.364			-73.2422			-76.2939			-152.588
	-105.591		-57.9834			-51.8799			-183.105			-57.9834			-71.7163			-157.166
	-105.591		-73.2422			-42.7246			-207.52			-76.2939			-74.7681			-152.588
	-105.53		-76.2939			-54.9316			-186.157			-73.2422			-74.7681			-138.855
	-105.53		-73.2422			-48.8281			-198.364			-67.1387			-76.2939			-157.166
	-105.499		-64.0869			-45.7764			-183.105			-79.3457			-71.7163			-152.588
	-105.499		-64.0869			-42.7246			-189.209			-73.2422			-71.7163			-144.958
	-105.499		-64.0869			-51.8799			-198.364			-73.2422			-71.7163			-152.588
	-105.469		-70.1904			-51.8799			-189.209			-73.2422			-74.7681			-148.01
	-105.438		-70.1904			-51.8799			-195.312			-64.0869			-71.7163			-155.64
	-105.408		-79.3457			-45.7764			-195.312			-73.2422			-68.6646			-151.062
	-105.347		-76.2939			-48.8281			-189.209			-76.2939			-76.2939			-152.588
	-105.347		-61.0352			-42.7246			-189.209			-67.1387			-77.8198			-148.01
	-105.377		-64.0869			-42.7246			-186.157			-67.1387			-74.7681			-148.01
	-105.347		-73.2422			-48.8281			-183.105			-64.0869			-68.6646			-148.01
	-105.286		-57.9834			-48.8281			-195.312			-73.2422			-70.1904			-149.536
	-105.255		-76.2939			-51.8799			-189.209			-70.1904			-68.6646			-148.01
	-105.225		-73.2422			-51.8799			-189.209			-67.1387			-67.1387			-148.01
	-105.225		-70.1904			-54.9316			-195.312			-73.2422			-73.2422			-149.536
	-105.164		-45.7764			-48.8281			-195.312			-82.3975			-68.6646			-146.484
	-105.103		-67.1387			-54.9316			-183.105			-73.2422			-70.1904			-151.062
	-105.133		-73.2422			-30.5176			-192.261			-76.2939			-65.6128			-140.381
	-105.133		-70.1904			-45.7764			-195.312			-54.9316			-62.561			-152.588
	-105.103		-67.1387			-48.8281			-164.795			-70.1904			-65.6128			-151.062
	-105.072		-76.2939			-48.8281			-238.037			-64.0869			-68.6646			-149.536
	-105.011		-76.2939			-45.7764			-158.691			-67.1387			-68.6646			-160.217
	-104.98		-64.0869			-48.8281			-198.364			-73.2422			-67.1387			-149.536
	-104.98		-61.0352			-36.6211			-177.002			-73.2422			-61.0352			-154.114
	-104.98		-70.1904			-54.9316			-161.743			-76.2939			-68.6646			-143.433
	-104.95		-70.1904			-54.9316			-216.675			-64.0869			-67.1387			-143.433
	-104.919		-67.1387			-42.7246			-186.157			-76.2939			-64.0869			-154.114
	-104.858		-64.0869			-39.6729			-180.054			-73.2422			-57.9834			-148.01
	-104.889		-73.2422			-48.8281			-189.209			-64.0869			-62.561			-148.01
	-104.858		-76.2939			-48.8281			-195.312			-67.1387			-65.6128			-152.588
	-104.858		-67.1387			-51.8799			-189.209			-70.1904			-71.7163			-140.381
	-104.797		-79.3457			-48.8281			-170.898			-70.1904			-67.1387			-149.536
	-104.767		-61.0352			-36.6211			-183.105			-67.1387			-68.6646			-143.433
	-104.736		-73.2422			-42.7246			-186.157			-70.1904			-65.6128			-151.062
	-104.767		-82.3975			-39.6729			-189.209			-64.0869			-59.5093			-146.484
	-104.675		-76.2939			-42.7246			-192.261			-64.0869			-65.6128			-149.536
	-104.675		-67.1387			-39.6729			-192.261			-64.0869			-64.0869			-148.01
	-104.645		-70.1904			-39.6729			-183.105			-67.1387			-67.1387			-152.588
	-104.675		-67.1387			-39.6729			-183.105			-67.1387			-64.0869			-143.433
	-104.584		-67.1387			-42.7246			-183.105			-64.0869			-62.561			-144.958
	-104.584		-61.0352			-36.6211			-195.312			-70.1904			-65.6128			-141.907
	-104.523		-64.0869			-45.7764			-183.105			-76.2939			-61.0352			-144.958
	-104.492		-73.2422			-36.6211			-183.105			-64.0869			-61.0352			-148.01
	-104.523		-57.9834			-42.7246			-192.261			-64.0869			-57.9834			-146.484
	-104.523		-70.1904			-48.8281			-198.364			-73.2422			-59.5093			-151.062
	-104.492		-64.0869			-54.9316			-189.209			-67.1387			-59.5093			-143.433
	-104.431		-64.0869			-42.7246			-180.054			-61.0352			-61.0352			-143.433
	-104.431		-82.3975			-39.6729			-183.105			-64.0869			-64.0869			-144.958
	-104.37		-57.9834			-36.6211			-186.157			-73.2422			-61.0352			-151.062
	-104.401		-64.0869			-39.6729			-186.157			-76.2939			-56.4575			-138.855
	-104.34		-64.0869			-33.5693			-180.054			-61.0352			-59.5093			-141.907
	-104.34		-76.2939			-42.7246			-189.209			-70.1904			-57.9834			-143.433
	-104.279		-67.1387			-36.6211			-186.157			-57.9834			-56.4575			-143.433
	-104.34		-57.9834			-39.6729			-189.209			-64.0869			-59.5093			-144.958
	-104.248		-51.8799			-48.8281			-204.468			-73.2422			-62.561			-135.803
	-104.218		-70.1904			-45.7764			-183.105			-64.0869			-56.4575			-143.433
	-104.218		-57.9834			-42.7246			-183.105			-73.2422			-56.4575			-144.958
	-104.187		-57.9834			-39.6729			-198.364			-64.0869			-56.4575			-132.751
	-104.156		-67.1387			-42.7246			-183.105			-57.9834			-54.9316			-148.01
	-104.156		-67.1387			-36.6211			-198.364			-67.1387			-56.4575			-148.01
	-104.095		-79.3457			-42.7246			-183.105			-70.1904			-57.9834			-141.907
	-104.095		-67.1387			-42.7246			-192.261			-57.9834			-56.4575			-149.536
	-104.065		-67.1387			-42.7246			-186.157			-54.9316			-57.9834			-149.536
	-104.065		-54.9316			-36.6211			-180.054			-76.2939			-57.9834			-140.381
	-104.034		-64.0869			-42.7246			-186.157			-54.9316			-59.5093			-146.484
	-104.004		-54.9316			-36.6211			-183.105			-67.1387			-54.9316			-141.907
	-103.943		-67.1387			-42.7246			-177.002			-61.0352			-45.7764			-141.907
	-103.912		-61.0352			-39.6729			-183.105			-51.8799			-53.4058			-138.855
	-103.943		-67.1387			-39.6729			-186.157			-85.4492			-51.8799			-140.381
	-103.882		-67.1387			-39.6729			-195.312			-64.0869			-54.9316			-143.433
	-103.882		-73.2422			-51.8799			-189.209			-61.0352			-53.4058			-146.484
	-103.882		-64.0869			-39.6729			-186.157			-57.9834			-56.4575			-134.277
	-103.851		-54.9316			-36.6211			-183.105			-57.9834			-53.4058			-141.907
	-103.79		-67.1387			-33.5693			-183.105			-64.0869			-57.9834			-144.958
	-103.76		-73.2422			-33.5693			-183.105			-64.0869			-50.354			-138.855
	-103.76		-70.1904			-36.6211			-186.157			-64.0869			-53.4058			-143.433
	-103.729		-64.0869			-36.6211			-186.157			-67.1387			-51.8799			-141.907
	-103.638		-76.2939			-24.4141			-189.209			-57.9834			-51.8799			-143.433
	-103.729		-64.0869			-36.6211			-177.002			-64.0869			-53.4058			-137.329
	-103.668		-57.9834			-39.6729			-180.054			-61.0352			-51.8799			-135.803
	-103.638		-57.9834			-36.6211			-186.157			-57.9834			-56.4575			-138.855
	-103.607		-64.0869			-30.5176			-170.898			-54.9316			-48.8281			-134.277
	-103.546		-42.7246			-39.6729			-177.002			-61.0352			-47.3022			-138.855
	-103.577		-57.9834			-48.8281			-189.209			-51.8799			-47.3022			-143.433
	-103.516		-67.1387			-39.6729			-183.105			-61.0352			-50.354			-137.329
	-103.516		-61.0352			-36.6211			-189.209			-64.0869			-50.354			-141.907
	-103.485		-64.0869			-36.6211			-180.054			-48.8281			-51.8799			-138.855
	-103.455		-64.0869			-33.5693			-183.105			-57.9834			-51.8799			-137.329
	-103.455		-54.9316			-30.5176			-186.157			-64.0869			-50.354			-137.329
	-103.455		-54.9316			-33.5693			-180.054			-61.0352			-48.8281			-138.855
	-103.394		-57.9834			-36.6211			-180.054			-45.7764			-45.7764			-140.381
	-103.455		-79.3457			-45.7764			-180.054			-73.2422			-54.9316			-141.907
	-103.363		-73.2422			-30.5176			-183.105			-48.8281			-38.147			-141.907
	-103.333		-54.9316			-33.5693			-180.054			-51.8799			-44.2505			-134.277
	-103.302		-51.8799			-42.7246			-189.209			-70.1904			-45.7764			-135.803
	-103.271		-54.9316			-45.7764			-180.054			-57.9834			-47.3022			-137.329
	-103.241		-61.0352			-33.5693			-173.95			-57.9834			-47.3022			-129.7
	-103.241		-57.9834			-39.6729			-192.261			-67.1387			-42.7246			-129.7
	-103.241		-64.0869			-33.5693			-195.312			-54.9316			-39.6729			-143.433
	-103.21		-64.0869			-30.5176			-180.054			-67.1387			-47.3022			-138.855
	-103.18		-64.0869			-33.5693			-186.157			-57.9834			-41.1987			-137.329
	-103.119		-61.0352			-27.4658			-189.209			-45.7764			-47.3022			-137.329
	-103.088		-73.2422			-24.4141			-173.95			-61.0352			-42.7246			-144.958
	-103.119		-48.8281			-30.5176			-173.95			-73.2422			-42.7246			-143.433
	-103.088		-57.9834			-30.5176			-180.054			-51.8799			-39.6729			-129.7
	-103.027		-64.0869			-39.6729			-186.157			-57.9834			-41.1987			-135.803
	-103.027		-57.9834			-36.6211			-170.898			-61.0352			-42.7246			-143.433
	-102.997		-57.9834			-36.6211			-186.157			-51.8799			-44.2505			-138.855
	-102.997		-57.9834			-30.5176			-186.157			-54.9316			-33.5693			-137.329
	-102.936		-76.2939			-30.5176			-177.002			-54.9316			-39.6729			-140.381
	-102.905		-61.0352			-42.7246			-177.002			-54.9316			-41.1987			-132.751
	-102.875		-57.9834			-30.5176			-173.95			-61.0352			-41.1987			-132.751
	-102.875		-61.0352			-24.4141			-173.95			-54.9316			-41.1987			-134.277
	-102.844		-57.9834			-27.4658			-173.95			-57.9834			-41.1987			-137.329
	-102.783		-70.1904			-30.5176			-180.054			-54.9316			-36.6211			-137.329
	-102.814		-67.1387			-30.5176			-180.054			-48.8281			-35.0952			-138.855
	-102.814		-67.1387			-33.5693			-183.105			-51.8799			-39.6729			-143.433
	-102.814		-64.0869			-21.3623			-177.002			-48.8281			-36.6211			-134.277
	-102.722		-57.9834			-27.4658			-173.95			-61.0352			-39.6729			-129.7
	-102.692		-61.0352			-39.6729			-164.795			-51.8799			-41.1987			-131.226
	-102.661		-54.9316			-36.6211			-173.95			-54.9316			-42.7246			-134.277
	-102.692		-54.9316			-33.5693			-158.691			-57.9834			-30.5176			-132.751
	-102.692		-54.9316			-33.5693			-183.105			-57.9834			-38.147			-128.174
	-102.6		-54.9316			-39.6729			-180.054			-45.7764			-32.0435			-135.803
	-102.57		-61.0352			-27.4658			-180.054			-57.9834			-35.0952			-137.329
	-102.539		-61.0352			-30.5176			-177.002			-51.8799			-36.6211			-137.329
	-102.539		-61.0352			-27.4658			-180.054			-45.7764			-45.7764			-135.803
	-102.539		-51.8799			-24.4141			-177.002			-48.8281			-33.5693			-126.648
	-102.539		-54.9316			-27.4658			-186.157			-48.8281			-33.5693			-131.226
	-102.478		-48.8281			-27.4658			-173.95			-48.8281			-32.0435			-128.174
	-102.57		-76.2939			-24.4141			-167.847			-51.8799			-36.6211			-137.329
	-102.448		-61.0352			-27.4658			-180.054			-39.6729			-30.5176			-135.803
	-102.386		-51.8799			-30.5176			-177.002			-45.7764			-30.5176			-129.7
	-102.417		-64.0869			-33.5693			-183.105			-57.9834			-35.0952			-135.803
	-102.386		-54.9316			-30.5176			-180.054			-64.0869			-38.147			-131.226
	-102.356		-39.6729			-30.5176			-177.002			-54.9316			-27.4658			-128.174
	-102.295		-51.8799			-33.5693			-173.95			-51.8799			-33.5693			-129.7
	-102.295		-70.1904			-21.3623			-183.105			-61.0352			-35.0952			-129.7
	-102.234		-57.9834			-24.4141			-177.002			-51.8799			-32.0435			-129.7
	-102.234		-48.8281			-30.5176			-189.209			-54.9316			-28.9917			-132.751
	-102.203		-70.1904			-33.5693			-164.795			-51.8799			-30.5176			-129.7
	-102.234		-57.9834			-30.5176			-180.054			-42.7246			-32.0435			-134.277
	-102.203		-64.0869			-27.4658			-177.002			-57.9834			-35.0952			-131.226
	-102.173		-51.8799			-15.2588			-173.95			-57.9834			-25.9399			-137.329
	-102.112		-48.8281			-30.5176			-170.898			-42.7246			-28.9917			-132.751
	-102.112		-51.8799			-18.3105			-180.054			-48.8281			-24.4141			-128.174
	-102.112		-57.9834			-27.4658			-180.054			-51.8799			-22.8882			-135.803
	-102.051		-61.0352			-27.4658			-173.95			-48.8281			-22.8882			-125.122
	-102.051		-64.0869			-33.5693			-177.002			-45.7764			-25.9399			-134.277
	-102.02		-64.0869			-27.4658			-186.157			-51.8799			-30.5176			-125.122
	-101.99		-57.9834			-36.6211			-180.054			-51.8799			-33.5693			-125.122
	-101.99		-51.8799			-18.3105			-167.847			-45.7764			-27.4658			-128.174
	-101.929		-57.9834			-33.5693			-180.054			-64.0869			-30.5176			-128.174
	-101.929		-61.0352			-27.4658			-170.898			-51.8799			-25.9399			-128.174
	-101.898		-67.1387			-18.3105			-170.898			-39.6729			-30.5176			-131.226
	-101.837		-54.9316			-12.207			-177.002			-45.7764			-30.5176			-134.277
	-101.868		-64.0869			-15.2588			-183.105			-42.7246			-25.9399			-129.7
	-101.837		-51.8799			-27.4658			-164.795			-33.5693			-28.9917			-131.226
	-101.807		-57.9834			-24.4141			-167.847			-51.8799			-25.9399			-128.174
	-101.776		-51.8799			-21.3623			-167.847			-48.8281			-24.4141			-126.648
	-101.746		-45.7764			-18.3105			-173.95			-48.8281			-28.9917			-125.122
	-101.715		-51.8799			-21.3623			-170.898			-51.8799			-27.4658			-125.122
	-101.746		-33.5693			-30.5176			-170.898			-54.9316			-22.8882			-129.7
	-101.685		-57.9834			-36.6211			-177.002			-39.6729			-21.3623			-128.174
	-101.685		-48.8281			-21.3623			-177.002			-48.8281			-30.5176			-131.226
	-101.624		-51.8799			-24.4141			-173.95			-45.7764			-19.8364			-129.7
	-101.593		-57.9834			-21.3623			-167.847			-51.8799			-25.9399			-122.07
	-101.654		-57.9834			-27.4658			-173.95			-54.9316			-24.4141			-125.122
	-101.562		-48.8281			-18.3105			-170.898			-51.8799			-25.9399			-137.329
	-101.562		-57.9834			-24.4141			-170.898			-67.1387			-24.4141			-125.122
	-101.501		-42.7246			-18.3105			-170.898			-39.6729			-16.7847			-128.174
	-101.471		-54.9316			-21.3623			-170.898			-45.7764			-22.8882			-128.174
	-101.44		-54.9316			-27.4658			-167.847			-42.7246			-16.7847			-122.07
	-101.44		-57.9834			-21.3623			-173.95			-45.7764			-19.8364			-128.174
	-101.471		-45.7764			-30.5176			-173.95			-48.8281			-18.3105			-129.7
	-101.41		-36.6211			-24.4141			-170.898			-51.8799			-21.3623			-120.544
	-101.379		-48.8281			-27.4658			-167.847			-42.7246			-22.8882			-126.648
	-101.349		-57.9834			-15.2588			-180.054			-54.9316			-15.2588			-120.544
	-101.318		-51.8799			-24.4141			-177.002			-39.6729			-13.7329			-126.648
	-101.257		-54.9316			-18.3105			-170.898			-45.7764			-19.8364			-129.7
	-101.257		-61.0352			-45.7764			-170.898			-51.8799			-15.2588			-123.596
	-101.257		-45.7764			-21.3623			-167.847			-42.7246			-15.2588			-128.174
	-101.227		-54.9316			-24.4141			-177.002			-48.8281			-18.3105			-125.122
	-101.166		-54.9316			-21.3623			-170.898			-48.8281			-19.8364			-126.648
	-101.196		-54.9316			-18.3105			-164.795			-42.7246			-10.6812			-123.596
	-101.166		-48.8281			-21.3623			-173.95			-42.7246			-15.2588			-125.122
	-101.135		-54.9316			-21.3623			-167.847			-42.7246			-12.207			-125.122
	-101.105		-45.7764			-21.3623			-177.002			-45.7764			-9.15527			-123.596
	-101.105		-54.9316			-24.4141			-192.261			-39.6729			-15.2588			-123.596
	-101.044		-51.8799			-21.3623			-173.95			-45.7764			-13.7329			-128.174
	-100.983		-54.9316			-30.5176			-173.95			-48.8281			-22.8882			-122.07
	-101.044		-54.9316			-24.4141			-170.898			-42.7246			-18.3105			-119.019
	-101.044		-51.8799			-21.3623			-170.898			-51.8799			-15.2588			-126.648
	-100.952		-57.9834			-18.3105			-170.898			-48.8281			-16.7847			-123.596
	-100.922		-51.8799			-9.15527			-161.743			-39.6729			-13.7329			-128.174
	-100.922		-64.0869			-21.3623			-167.847			-45.7764			-13.7329			-122.07
	-100.891		-48.8281			-12.207			-177.002			-36.6211			-13.7329			-126.648
	-100.861		-61.0352			-24.4141			-167.847			-30.5176			-6.10352			-125.122
	-100.83		-42.7246			-18.3105			-167.847			-39.6729			-12.207			-125.122
	-100.8		-48.8281			-12.207			-164.795			-36.6211			-15.2588			-125.122
	-100.83		-42.7246			-12.207			-164.795			-42.7246			-10.6812			-122.07
	-100.8		-42.7246			-15.2588			-164.795			-42.7246			-9.15527			-123.596
	-100.769		-48.8281			-21.3623			-167.847			-36.6211			-10.6812			-122.07
	-100.708		-57.9834			-24.4141			-164.795			-42.7246			-10.6812			-120.544
	-100.677		-48.8281			-21.3623			-195.312			-36.6211			-10.6812			-120.544
	-100.677		-45.7764			-18.3105			-167.847			-42.7246			-7.62939			-119.019
	-100.555		-33.5693			-21.3623			-173.95			-48.8281			-9.15527			-120.544
	-100.647		-57.9834			-15.2588			-161.743			-48.8281			-10.6812			-119.019
	-100.616		-51.8799			-15.2588			-173.95			-42.7246			-12.207			-123.596
	-100.555		-36.6211			-12.207			-167.847			-48.8281			-6.10352			-123.596
	-100.555		-39.6729			-9.15527			-161.743			-36.6211			-4.57764			-120.544
	-100.525		-48.8281			-21.3623			-167.847			-42.7246			-6.10352			-123.596
	-100.494		-64.0869			-21.3623			-173.95			-36.6211			-6.10352			-122.07
	-100.494		-42.7246			-27.4658			-158.691			-36.6211			-6.10352			-120.544
	-100.494		-33.5693			-27.4658			-170.898			-57.9834			-4.57764			-119.019
	-100.464		-39.6729			-12.207			-167.847			-42.7246			-9.15527			-111.389
	-100.433		-39.6729			-18.3105			-161.743			-36.6211			-6.10352			-115.967
	-100.372		-51.8799			-18.3105			-173.95			-39.6729			-4.57764			-114.441
	-100.372		-57.9834			-30.5176			-170.898			-42.7246			-3.05176			-128.174
	-100.372		-36.6211			-15.2588			-167.847			-30.5176			-1.52588			-117.493
	-100.311		-61.0352			-18.3105			-152.588			-39.6729			-7.62939			-119.019
	-100.342		-45.7764			-18.3105			-180.054			-36.6211			-7.62939			-119.019
	-100.281		-64.0869			-18.3105			-161.743			-33.5693			-6.10352			-128.174
	-100.281		-45.7764			-18.3105			-167.847			-48.8281			-1.52588			-119.019
	-100.22		-45.7764			-9.15527			-164.795			-42.7246			-4.57764			-119.019
	-100.22		-57.9834			-27.4658			-161.743			-33.5693			0			-120.544
	-100.22		-36.6211			-15.2588			-164.795			-27.4658			0			-123.596
	-100.159		-42.7246			-9.15527			-167.847			-36.6211			0			-117.493
	-100.159		-51.8799			-15.2588			-164.795			-30.5176			-3.05176			-117.493
	-100.098		-42.7246			-15.2588			-164.795			-39.6729			3.05176			-115.967
	-100.067		-42.7246			-18.3105			-167.847			-33.5693			-1.52588			-111.389
	-100.067		-42.7246			-12.207			-164.795			-42.7246			-1.52588			-117.493
	-100.037		-45.7764			-12.207			-164.795			-30.5176			-9.15527			-117.493
	-100.006		-48.8281			-12.207			-167.847			-36.6211			-1.52588			-112.915
	-100.006		-54.9316			-6.10352			-161.743			-39.6729			1.52588			-112.915
	-99.9756		-48.8281			-9.15527			-155.64			-21.3623			-1.52588			-120.544
	-99.9451		-57.9834			-6.10352			-177.002			-33.5693			1.52588			-125.122
	-99.9146		-42.7246			-12.207			-155.64			-36.6211			0			-115.967
	-99.884		-51.8799			-9.15527			-158.691			-33.5693			4.57764			-111.389
	-99.884		-48.8281			-12.207			-155.64			-33.5693			-3.05176			-115.967
	-99.8535		-45.7764			-9.15527			-164.795			-30.5176			6.10352			-115.967
	-99.823		-39.6729			-9.15527			-164.795			-39.6729			-1.52588			-112.915
	-99.7925		-39.6729			-12.207			-161.743			-36.6211			4.57764			-108.337
	-99.7925		-57.9834			-9.15527			-167.847			-24.4141			3.05176			-115.967
	-99.762		-48.8281			-12.207			-167.847			-33.5693			1.52588			-119.019
	-99.762		-33.5693			-18.3105			-161.743			-18.3105			4.57764			-114.441
	-99.7009		-51.8799			-6.10352			-170.898			-39.6729			4.57764			-115.967
	-99.7009		-45.7764			-12.207			-164.795			-27.4658			4.57764			-114.441
	-99.6704		-45.7764			-9.15527			-161.743			-39.6729			-4.57764			-112.915
	-99.6399		-27.4658			-6.10352			-164.795			-36.6211			13.7329			-111.389
	-99.6094		-48.8281			-9.15527			-158.691			-30.5176			6.10352			-111.389
	-99.6094		-45.7764			-15.2588			-167.847			-39.6729			-19.8364			-123.596
	-99.5178		-42.7246			-18.3105			-158.691			-33.5693			13.7329			-106.812
	-99.5483		-48.8281			-21.3623			-161.743			-42.7246			-15.2588			-119.019
	-99.5178		-24.4141			-15.2588			-164.795			-36.6211			4.57764			-111.389
	-99.5178		-42.7246			-12.207			-164.795			-27.4658			13.7329			-112.915
	-99.4873		-30.5176			0			-155.64			-39.6729			13.7329			-111.389
	-99.4263		-39.6729			-15.2588			-173.95			-36.6211			6.10352			-109.863
	-99.4568		-48.8281			-9.15527			-161.743			-27.4658			16.7847			-115.967
	-99.4263		-39.6729			-9.15527			-173.95			-36.6211			15.2588			-114.441
	-99.4263		-54.9316			-12.207			-164.795			-36.6211			9.15527			-119.019
	-99.3347		-45.7764			-3.05176			-161.743			-24.4141			13.7329			-115.967
	-99.3347		-48.8281			-12.207			-155.64			-39.6729			16.7847			-109.863
	-99.3347		-39.6729			-6.10352			-161.743			-39.6729			-4.57764			-108.337
	-99.3347		-42.7246			-6.10352			-146.484			-33.5693			4.57764			-117.493
	-99.2737		-45.7764			-9.15527			-161.743			-33.5693			12.207			-108.337
	-99.2737		-39.6729			-6.10352			-158.691			-24.4141			10.6812			-115.967
	-99.2126		-42.7246			-12.207			-167.847			-42.7246			7.62939			-115.967
	-99.1821		-54.9316			-6.10352			-164.795			-33.5693			21.3623			-109.863
	-99.1821		-39.6729			-6.10352			-161.743			-27.4658			12.207			-117.493
	-99.1516		-45.7764			-9.15527			-164.795			-42.7246			7.62939			-106.812
	-99.1211		-42.7246			-6.10352			-152.588			-27.4658			9.15527			-108.337
	-99.0906		-36.6211			0			-158.691			-30.5176			16.7847			-114.441
	-99.0601		-48.8281			-3.05176			-158.691			-39.6729			15.2588			-115.967
	-99.0601		-42.7246			3.05176			-161.743			-27.4658			15.2588			-114.441
	-99.0601		-51.8799			0			-161.743			-27.4658			19.8364			-112.915
	-98.999		-45.7764			-9.15527			-164.795			-24.4141			13.7329			-120.544
	-98.9685		-45.7764			-3.05176			-161.743			-33.5693			18.3105			-112.915
	-98.9685		-36.6211			-12.207			-152.588			-33.5693			13.7329			-100.708
	-98.938		-42.7246			-3.05176			-158.691			-30.5176			18.3105			-108.337
	-98.877		-33.5693			-3.05176			-164.795			-24.4141			16.7847			-109.863
	-98.9075		-45.7764			-15.2588			-164.795			-30.5176			15.2588			-111.389
	-98.8464		-27.4658			-6.10352			-155.64			-24.4141			19.8364			-111.389
	-98.8159		-48.8281			-6.10352			-167.847			-24.4141			21.3623			-102.234
	-98.8159		-39.6729			-6.10352			-158.691			-36.6211			21.3623			-109.863
	-98.8159		-39.6729			-6.10352			-158.691			-24.4141			13.7329			-103.76
	-98.7549		-45.7764			-3.05176			-158.691			-27.4658			13.7329			-143.433
	-98.6938		-42.7246			-6.10352			-161.743			-33.5693			15.2588			-13.7329
	-98.6938		-33.5693			-9.15527			-155.64			-36.6211			15.2588			-152.588
	-98.7244		-27.4658			-9.15527			-161.743			-30.5176			16.7847			-71.7163
	-98.6938		-33.5693			-3.05176			-149.536			-45.7764			22.8882			-65.6128
	-98.6328		-45.7764			-6.10352			-161.743			-21.3623			22.8882			-138.855
	-98.6023		-39.6729			-3.05176			-161.743			-57.9834			21.3623			-111.389
	-98.6023		-39.6729			-6.10352			-161.743			48.8281			25.9399			-105.286
	-98.4802		-15.2588			-6.10352			-161.743			-61.0352			24.4141			-105.286
	-98.5718		-39.6729			-3.05176			-161.743			-33.5693			22.8882			-105.286
	-98.4802		-33.5693			-3.05176			-161.743			-33.5693			19.8364			-103.76
	-98.4802		-36.6211			-3.05176			-164.795			-39.6729			25.9399			-105.286
	-98.5107		-39.6729			0			-170.898			9.15527			25.9399			-109.863
	-98.4497		-39.6729			0			-164.795			-51.8799			21.3623			-105.286
	-98.4192		-48.8281			-6.10352			-158.691			0			27.4658			-106.812
	-98.3582		-12.207			3.05176			-155.64			-33.5693			27.4658			-106.812
	-98.3887		-42.7246			-3.05176			-155.64			-27.4658			19.8364			-103.76
	-98.3582		-39.6729			3.05176			-155.64			-45.7764			27.4658			-108.337
	-98.3582		-27.4658			3.05176			-158.691			-30.5176			24.4141			-102.234
	-98.3276		-54.9316			-3.05176			-155.64			-12.207			28.9917			-108.337
	-98.2971		-45.7764			-15.2588			-158.691			-27.4658			28.9917			-108.337
	-98.2666		-30.5176			-3.05176			-152.588			-21.3623			25.9399			-102.234
	-98.2361		-33.5693			3.05176			-149.536			-18.3105			35.0952			-102.234
	-98.2056		-45.7764			0			-161.743			-24.4141			33.5693			-106.812
	-98.2056		-33.5693			-6.10352			-164.795			-33.5693			25.9399			-105.286
	-98.175		-36.6211			3.05176			-149.536			-18.3105			28.9917			-100.708
	-98.175		-27.4658			3.05176			-152.588			-27.4658			21.3623			-102.234
	-98.1445		-45.7764			-3.05176			-152.588			-12.207			25.9399			-105.286
	-98.114		-36.6211			3.05176			-155.64			-18.3105			25.9399			-103.76
	-98.0835		-39.6729			3.05176			-158.691			-21.3623			35.0952			-103.76
	-98.053		-42.7246			3.05176			-155.64			-21.3623			28.9917			-106.812
	-98.0835		-42.7246			0			-155.64			-24.4141			22.8882			-106.812
	-98.0225		-39.6729			0			-152.588			-24.4141			27.4658			-103.76
	-97.9614		-30.5176			27.4658			-149.536			-18.3105			32.0435			-97.6562
	-97.9919		-27.4658			-9.15527			-158.691			-30.5176			33.5693			-105.286
	-97.9309		-39.6729			6.10352			-146.484			-24.4141			30.5176			-102.234
	-97.9309		-24.4141			3.05176			-155.64			-18.3105			39.6729			-100.708
	-97.9004		-33.5693			-15.2588			-161.743			-12.207			33.5693			-111.389
	-97.8699		-51.8799			15.2588			-164.795			-24.4141			30.5176			-100.708
	-97.8088		-30.5176			-3.05176			-149.536			-27.4658			36.6211			-100.708
	-97.8088		-30.5176			-3.05176			-158.691			-27.4658			32.0435			-102.234
	-97.7783		-36.6211			0			-152.588			-30.5176			32.0435			-100.708
	-97.7783		-33.5693			6.10352			-155.64			-36.6211			30.5176			-109.863
	-97.7783		-27.4658			12.207			-149.536			-24.4141			33.5693			-96.1304
	-97.7173		-33.5693			6.10352			-149.536			-6.10352			36.6211			-97.6562
	-97.6868		-36.6211			-15.2588			-170.898			-24.4141			33.5693			-105.286
	-97.6562		-30.5176			21.3623			-155.64			-18.3105			38.147			-97.6562
	-97.6257		-36.6211			9.15527			-158.691			-12.207			44.2505			-99.1821
	-97.6257		-33.5693			0			-158.691			-24.4141			35.0952			-103.76
	-97.5952		-27.4658			6.10352			-155.64			-21.3623			36.6211			-94.6045
	-97.5647		-18.3105			0			-155.64			-18.3105			42.7246			-91.5527
	-97.5647		-24.4141			0			-164.795			-21.3623			41.1987			-94.6045
	-97.5342		-42.7246			0			-158.691			-21.3623			33.5693			-102.234
	-97.5342		-33.5693			0			-155.64			-12.207			36.6211			-99.1821
	-97.4731		-39.6729			-3.05176			-149.536			-21.3623			44.2505			-94.6045
	-97.4426		-30.5176			12.207			-155.64			-9.15527			38.147			-103.76
	-97.4426		-39.6729			3.05176			-164.795			-18.3105			38.147			-99.1821
	-97.4426		-24.4141			15.2588			-149.536			-27.4658			38.147			-99.1821
	-97.3816		-33.5693			6.10352			-146.484			-18.3105			42.7246			-97.6562
	-97.3816		-45.7764			6.10352			-146.484			-39.6729			44.2505			-97.6562
	-97.3511		-21.3623			9.15527			-149.536			-12.207			44.2505			-96.1304
	-97.3206		-33.5693			12.207			-155.64			-15.2588			44.2505			-100.708
	-97.29		-27.4658			6.10352			-146.484			-12.207			48.8281			-99.1821
	-97.2595		-42.7246			6.10352			-155.64			-12.207			38.147			-96.1304
	-97.229		-36.6211			3.05176			-152.588			-21.3623			42.7246			-91.5527
	-97.2595		-27.4658			9.15527			-149.536			-21.3623			41.1987			-97.6562
	-97.1985		-27.4658			6.10352			-161.743			-15.2588			41.1987			-93.0786
	-97.1375		-39.6729			15.2588			-152.588			-21.3623			41.1987			-94.6045
	-97.168		-39.6729			12.207			-152.588			-12.207			45.7764			-100.708
	-97.168		-36.6211			6.10352			-137.329			-15.2588			44.2505			-94.6045
	-97.1069		-36.6211			0			-149.536			-12.207			50.354			-96.1304
	-97.0764		-27.4658			15.2588			-146.484			-6.10352			44.2505			-103.76
	-97.0459		-21.3623			12.207			-149.536			-18.3105			47.3022			-91.5527
	-97.0459		-39.6729			9.15527			-155.64			-18.3105			44.2505			-99.1821
	-96.9849		-27.4658			15.2588			-152.588			-6.10352			44.2505			-102.234
	-96.9849		-24.4141			9.15527			-149.536			-15.2588			50.354			-93.0786
	-96.9849		-15.2588			12.207			-152.588			-15.2588			47.3022			-93.0786
	-96.9543		-39.6729			6.10352			-149.536			-9.15527			50.354			-91.5527
	-96.9238		-36.6211			3.05176			-155.64			-15.2588			44.2505			-102.234
	-96.8933		-27.4658			9.15527			-143.433			-9.15527			50.354			-93.0786
	-96.8933		-27.4658			9.15527			-155.64			-18.3105			45.7764			-93.0786
	-96.8323		-27.4658			15.2588			-152.588			-9.15527			47.3022			-90.0269
	-96.8018		-30.5176			9.15527			-155.64			-21.3623			45.7764			-94.6045
	-96.8018		-27.4658			15.2588			-146.484			-6.10352			51.8799			-93.0786
	-96.7407		-33.5693			18.3105			-137.329			3.05176			57.9834			-93.0786
	-96.7407		-18.3105			12.207			-155.64			-21.3623			50.354			-96.1304
	-96.7102		-30.5176			9.15527			-149.536			-6.10352			48.8281			-93.0786
	-96.7102		-33.5693			9.15527			-158.691			-9.15527			54.9316			-93.0786
	-96.6797		-21.3623			-3.05176			-152.588			-18.3105			54.9316			-94.6045
	-96.6492		-21.3623			12.207			-149.536			-12.207			51.8799			-91.5527
	-96.5881		-18.3105			6.10352			-143.433			-18.3105			54.9316			-85.4492
	-96.6492		-15.2588			18.3105			-158.691			-18.3105			53.4058			-82.3975
	-96.5881		-36.6211			12.207			-149.536			3.05176			54.9316			-97.6562
	-96.5576		-33.5693			9.15527			-155.64			-15.2588			54.9316			-94.6045
	-96.5576		-33.5693			9.15527			-146.484			-24.4141			57.9834			-93.0786
	-96.4966		-33.5693			-6.10352			-149.536			-3.05176			61.0352			-90.0269
	-96.4661		-33.5693			9.15527			-152.588			-9.15527			51.8799			-91.5527
	-96.4966		-21.3623			18.3105			-143.433			-21.3623			54.9316			-94.6045
	-96.4966		-42.7246			15.2588			-137.329			-9.15527			61.0352			-88.501
	-96.405		-27.4658			18.3105			-149.536			-15.2588			59.5093			-88.501
	-96.405		-18.3105			15.2588			-143.433			-6.10352			57.9834			-86.9751
	-96.3745		-24.4141			9.15527			-155.64			-15.2588			54.9316			-97.6562
	-96.344		-21.3623			18.3105			-149.536			-9.15527			67.1387			-88.501
	-96.344		-36.6211			6.10352			-152.588			-9.15527			57.9834			-90.0269
	-96.283		-21.3623			9.15527			-149.536			-3.05176			54.9316			-90.0269
	-96.283		-30.5176			21.3623			-140.381			-6.10352			59.5093			-88.501
	-96.2524		-9.15527			18.3105			-152.588			-6.10352			62.561			-83.9233
	-96.2524		-33.5693			15.2588			-137.329			-9.15527			54.9316			-94.6045
	-96.1609		-33.5693			21.3623			-155.64			0			64.0869			-88.501
	-96.1914		-36.6211			15.2588			-146.484			-15.2588			59.5093			-83.9233
	-96.1609		-24.4141			21.3623			-149.536			-3.05176			59.5093			-88.501
	-96.0999		-30.5176			18.3105			-143.433			-3.05176			67.1387			-97.6562
	-96.0999		-21.3623			12.207			-146.484			-9.15527			61.0352			-82.3975
	-96.0693		-24.4141			15.2588			-137.329			-6.10352			68.6646			-77.8198
	-96.0693		-24.4141			24.4141			-143.433			-9.15527			59.5093			-90.0269
	-96.0388		-27.4658			12.207			-146.484			-6.10352			64.0869			-82.3975
	-96.0083		-21.3623			21.3623			-152.588			-3.05176			65.6128			-82.3975
	-95.9778		-18.3105			21.3623			-143.433			24.4141			71.7163			-88.501
	-95.9167		-30.5176			18.3105			-149.536			0			64.0869			-90.0269
	-95.9778		-21.3623			18.3105			-140.381			-3.05176			67.1387			-86.9751
	-95.9473		-24.4141			12.207			-149.536			-12.207			68.6646			-82.3975
	-95.8862		-15.2588			21.3623			-152.588			-6.10352			65.6128			-85.4492
	-95.8862		-27.4658			12.207			-146.484			0			59.5093			-91.5527
	-95.8252		-21.3623			21.3623			-146.484			-3.05176			67.1387			-86.9751
	-95.8862		-24.4141			30.5176			-122.07			0			71.7163			-85.4492
	-95.7947		-6.10352			21.3623			-149.536			-9.15527			71.7163			-82.3975
	-95.7642		-30.5176			15.2588			-143.433			0			74.7681			-85.4492
	-95.7336		-24.4141			18.3105			-143.433			-3.05176			71.7163			-85.4492
	-95.7642		-21.3623			12.207			-140.381			-3.05176			71.7163			-80.8716
	-95.7336		-15.2588			18.3105			-155.64			-21.3623			65.6128			-82.3975
	-95.6726		-15.2588			18.3105			-140.381			-9.15527			73.2422			-79.3457
	-95.6726		-18.3105			12.207			-143.433			-6.10352			70.1904			-80.8716
	-95.6116		-24.4141			18.3105			-149.536			3.05176			73.2422			-88.501
	-95.6116		-24.4141			21.3623			-149.536			-9.15527			71.7163			-83.9233
	-95.5811		-27.4658			18.3105			-143.433			-3.05176			74.7681			-83.9233
	-95.4895		-12.207			27.4658			-152.588			0			74.7681			-80.8716
	-95.5505		-39.6729			18.3105			-134.277			-3.05176			68.6646			-88.501
	-95.4895		-18.3105			24.4141			-143.433			-9.15527			74.7681			-83.9233
	-95.52		-12.207			30.5176			-143.433			-9.15527			77.8198			-77.8198
	-95.459		-18.3105			24.4141			-143.433			9.15527			77.8198			-82.3975
	-95.459		-21.3623			21.3623			-131.226			-3.05176			80.8716			-80.8716
	-95.4285		-12.207			24.4141			-137.329			0			79.3457			-83.9233
	-95.4285		-24.4141			18.3105			-140.381			0			79.3457			-76.2939
	-95.3674		-21.3623			21.3623			-146.484			-3.05176			71.7163			-80.8716
	-95.3674		-27.4658			18.3105			-146.484			-3.05176			79.3457			-82.3975
	-95.2759		-21.3623			21.3623			-143.433			-3.05176			77.8198			-76.2939
	-95.3064		-18.3105			18.3105			-143.433			-12.207			79.3457			-77.8198
	-95.3064		-21.3623			24.4141			-137.329			0			73.2422			-85.4492
	-95.2454		-21.3623			27.4658			-137.329			6.10352			73.2422			-82.3975
	-95.1843		-27.4658			24.4141			-137.329			-9.15527			80.8716			-80.8716
	-95.2454		-30.5176			33.5693			-137.329			24.4141			79.3457			-82.3975
	-95.1233		-30.5176			18.3105			-143.433			6.10352			76.2939			-85.4492
	-95.1843		-9.15527			27.4658			-155.64			-3.05176			77.8198			-77.8198
	-95.1538		-18.3105			30.5176			-134.277			9.15527			80.8716			-74.7681
	-95.1233		-12.207			33.5693			-143.433			0			83.9233			-76.2939
	-95.1233		-24.4141			15.2588			-134.277			-3.05176			83.9233			-71.7163
	-95.0623		-15.2588			33.5693			-140.381			6.10352			88.501			-70.1904
	-95.0012		-21.3623			24.4141			-146.484			3.05176			80.8716			-76.2939
	-94.8792		-27.4658			21.3623			-143.433			-9.15527			79.3457			-88.501
	-95.0012		-12.207			24.4141			-140.381			6.10352			82.3975			-73.2422
	-94.9707		-18.3105			21.3623			-137.329			12.207			83.9233			-79.3457
	-94.9402		-21.3623			30.5176			-146.484			-6.10352			86.9751			-73.2422
	-94.9097		-9.15527			24.4141			-131.226			3.05176			79.3457			-82.3975
	-94.9097		-9.15527			30.5176			-137.329			0			85.4492			-77.8198
	-94.8486		-12.207			33.5693			-128.174			12.207			85.4492			-76.2939
	-94.8792		-21.3623			30.5176			-143.433			6.10352			88.501			-77.8198
	-94.8486		-21.3623			24.4141			-146.484			6.10352			83.9233			-74.7681
	-94.7876		-9.15527			27.4658			-131.226			-3.05176			94.6045			-74.7681
	-94.7876		-9.15527			18.3105			-158.691			3.05176			86.9751			-74.7681
	-94.696		-9.15527			33.5693			-137.329			0			85.4492			-68.6646
	-94.7266		-9.15527			27.4658			-140.381			3.05176			96.1304			-76.2939
	-94.696		-12.207			30.5176			-140.381			-3.05176			88.501			-70.1904
	-94.6655		-24.4141			27.4658			-146.484			0			83.9233			-79.3457
	-94.6655		-18.3105			27.4658			-143.433			3.05176			93.0786			-76.2939
	-94.6655		-6.10352			21.3623			-140.381			6.10352			97.6562			-79.3457
	-94.635		-15.2588			36.6211			-134.277			9.15527			88.501			-76.2939
	-94.5435		-24.4141			30.5176			-137.329			6.10352			91.5527			-79.3457
	-94.574		-9.15527			33.5693			-125.122			-3.05176			94.6045			-73.2422
	-94.574		-12.207			30.5176			-140.381			9.15527			94.6045			-71.7163
	-94.5129		-27.4658			30.5176			-140.381			3.05176			85.4492			-77.8198
	-94.5129		-21.3623			33.5693			-131.226			3.05176			90.0269			-74.7681
	-94.4824		-9.15527			33.5693			-143.433			12.207			100.708			-77.8198
	-94.4214		-9.15527			27.4658			-131.226			6.10352			99.1821			-70.1904
	-94.3604		-24.4141			21.3623			-134.277			12.207			96.1304			-80.8716
	-94.3909		-21.3623			27.4658			-140.381			9.15527			94.6045			-65.6128
	-94.3604		-12.207			27.4658			-128.174			-12.207			94.6045			-77.8198
	-94.3298		-15.2588			30.5176			-140.381			6.10352			93.0786			-73.2422
	-94.3298		-18.3105			30.5176			-137.329			6.10352			90.0269			-70.1904
	-94.2993		-18.3105			42.7246			-140.381			18.3105			99.1821			-74.7681
	-94.2688		-24.4141			33.5693			-131.226			9.15527			94.6045			-74.7681
	-94.2383		-21.3623			45.7764			-143.433			12.207			96.1304			-73.2422
	-94.2078		-12.207			36.6211			-128.174			6.10352			97.6562			-74.7681
	-94.1772		-18.3105			33.5693			-137.329			3.05176			96.1304			-71.7163
	-94.2383		-18.3105			30.5176			-128.174			0			96.1304			-73.2422
	-94.1772		6.10352			33.5693			-134.277			3.05176			100.708			-73.2422
	-94.2078		-18.3105			39.6729			-131.226			9.15527			99.1821			-67.1387
	-94.1162		-6.10352			36.6211			-140.381			12.207			102.234			-74.7681
	-94.0857		-24.4141			30.5176			-140.381			12.207			99.1821			-71.7163
	-94.0552		-15.2588			27.4658			-134.277			15.2588			99.1821			-70.1904
	-94.0247		-3.05176			36.6211			-131.226			9.15527			103.76			-74.7681
	-93.9941		-12.207			30.5176			-155.64			6.10352			99.1821			-70.1904
	-94.0247		-9.15527			42.7246			-131.226			9.15527			100.708			-70.1904
	-93.9331		-6.10352			33.5693			-134.277			15.2588			94.6045			-71.7163
	-93.9331		0			48.8281			-131.226			9.15527			106.812			-67.1387
	-93.8721		-15.2588			42.7246			-125.122			18.3105			108.337			-71.7163
	-93.8721		-12.207			33.5693			-140.381			15.2588			103.76			-64.0869
	-93.9331		-18.3105			33.5693			-137.329			15.2588			108.337			-70.1904
	-93.9026		-3.05176			33.5693			-134.277			6.10352			103.76			-65.6128
	-93.811		-6.10352			42.7246			-137.329			6.10352			105.286			-71.7163
	-93.7805		-6.10352			39.6729			-131.226			18.3105			100.708			-62.561
	-93.7805		-12.207			33.5693			-128.174			6.10352			112.915			-64.0869
	-93.7805		0			33.5693			-143.433			3.05176			106.812			-62.561
	-93.689		-12.207			36.6211			-140.381			18.3105			112.915			-68.6646
	-93.689		-3.05176			36.6211			-137.329			15.2588			103.76			-65.6128
	-93.689		-21.3623			33.5693			-131.226			12.207			106.812			-67.1387
	-93.6584		-3.05176			36.6211			-134.277			18.3105			103.76			-65.6128
	-93.6279		-12.207			30.5176			-112.915			6.10352			108.337			-70.1904
	-93.6279		-6.10352			42.7246			-137.329			15.2588			108.337			-65.6128
	-93.5974		-6.10352			51.8799			-131.226			15.2588			111.389			-61.0352
	-93.5364		-9.15527			42.7246			-131.226			18.3105			109.863			-70.1904
	-93.5364		-6.10352			39.6729			-128.174			12.207			112.915			-65.6128
	-93.5059		-12.207			36.6211			-137.329			12.207			114.441			-65.6128
	-93.4753		-12.207			42.7246			-128.174			15.2588			119.019			-68.6646
	-93.4753		-12.207			42.7246			-137.329			21.3623			115.967			-65.6128
	-93.4448		-9.15527			33.5693			-134.277			15.2588			108.337			-61.0352
	-93.4143		-9.15527			42.7246			-131.226			15.2588			112.915			-65.6128
	-93.4448		6.10352			48.8281			-134.277			18.3105			114.441			-59.5093
	-93.3838		-15.2588			42.7246			-134.277			12.207			112.915			-67.1387
	-93.3228		-21.3623			51.8799			-134.277			21.3623			114.441			-74.7681
	-93.3228		-18.3105			45.7764			-128.174			21.3623			117.493			-61.0352
	-93.3533		-3.05176			42.7246			-140.381			15.2588			112.915			-64.0869
	-93.3228		-6.10352			42.7246			-125.122			21.3623			117.493			-67.1387
	-93.2617		3.05176			36.6211			-128.174			18.3105			112.915			-59.5093
	-93.2922		-9.15527			54.9316			-122.07			21.3623			112.915			-59.5093
	-93.2617		-3.05176			45.7764			-128.174			21.3623			115.967			-67.1387
	-93.2007		-12.207			36.6211			-128.174			12.207			117.493			-57.9834
	-93.1702		0			54.9316			-131.226			21.3623			120.544			-61.0352
	-93.1396		-15.2588			39.6729			-134.277			30.5176			120.544			-65.6128
	-93.2007		-6.10352			39.6729			-128.174			0			115.967			-59.5093
	-93.1091		0			45.7764			-134.277			18.3105			120.544			-61.0352
	-93.0786		-12.207			48.8281			-134.277			12.207			115.967			-57.9834
	-93.0176		3.05176			48.8281			-131.226			15.2588			120.544			-61.0352
	-93.0481		-9.15527			48.8281			-131.226			30.5176			115.967			-61.0352
	-92.9565		-9.15527			45.7764			-125.122			15.2588			119.019			-50.354
	-92.9871		-9.15527			42.7246			-122.07			24.4141			117.493			-64.0869
	-92.9871		3.05176			42.7246			-131.226			24.4141			129.7			-57.9834
	-92.926		-3.05176			48.8281			-128.174			18.3105			123.596			-62.561
	-92.8345		-3.05176			45.7764			-137.329			30.5176			123.596			-53.4058
	-92.926		-3.05176			42.7246			-122.07			15.2588			125.122			-62.561
	-92.865		-3.05176			39.6729			-134.277			18.3105			123.596			-57.9834
	-92.865		-6.10352			42.7246			-128.174			27.4658			128.174			-54.9316
	-92.7734		-9.15527			45.7764			-131.226			15.2588			125.122			-51.8799
	-92.804		-6.10352			42.7246			-131.226			21.3623			125.122			-56.4575
	-92.804		9.15527			45.7764			-134.277			21.3623			125.122			-64.0869
	-92.6514		-15.2588			48.8281			-131.226			27.4658			128.174			-59.5093
	-92.7429		-15.2588			48.8281			-128.174			15.2588			122.07			-53.4058
	-92.6819		-3.05176			51.8799			-131.226			24.4141			126.648			-64.0869
	-92.6514		3.05176			51.8799			-125.122			21.3623			129.7			-59.5093
	-92.6514		3.05176			51.8799			-125.122			24.4141			129.7			-50.354
	-92.5903		-6.10352			51.8799			-128.174			24.4141			126.648			-61.0352
	-92.6208		0			36.6211			-119.019			30.5176			129.7			-54.9316
	-92.5598		-12.207			57.9834			-128.174			18.3105			137.329			-61.0352
	-92.5598		0			48.8281			-125.122			30.5176			132.751			-56.4575
	-92.5293		-15.2588			42.7246			-131.226			15.2588			131.226			-56.4575
	-92.5293		3.05176			45.7764			-134.277			12.207			129.7			-53.4058
	-92.4683		-6.10352			51.8799			-122.07			27.4658			132.751			-53.4058
	-92.4377		3.05176			51.8799			-128.174			9.15527			134.277			-56.4575
	-92.4072		-12.207			61.0352			-119.019			36.6211			131.226			-56.4575
	-92.4072		-3.05176			54.9316			-122.07			33.5693			135.803			-53.4058
	-92.3462		-15.2588			45.7764			-128.174			24.4141			132.751			-56.4575
	-92.2852		6.10352			51.8799			-128.174			24.4141			131.226			-65.6128
	-92.3462		-6.10352			67.1387			-125.122			27.4658			132.751			-53.4058
	-92.3462		3.05176			51.8799			-125.122			27.4658			134.277			-51.8799
	-92.3157		0			54.9316			-115.967			30.5176			135.803			-51.8799
	-92.2546		0			57.9834			-125.122			24.4141			132.751			-56.4575
	-92.2546		0			45.7764			-119.019			24.4141			140.381			-45.7764
	-92.1936		12.207			61.0352			-128.174			33.5693			143.433			-56.4575
	-92.2546		-9.15527			42.7246			-125.122			24.4141			131.226			-56.4575
	-92.1936		-6.10352			51.8799			-128.174			27.4658			138.855			-56.4575
	-92.1631		9.15527			48.8281			-125.122			27.4658			138.855			-50.354
	-92.1021		-3.05176			57.9834			-119.019			30.5176			132.751			-57.9834
	-92.1021		0			57.9834			-125.122			33.5693			141.907			-47.3022
	-92.0715		3.05176			51.8799			-125.122			30.5176			135.803			-53.4058
	-92.0715		6.10352			57.9834			-125.122			24.4141			144.958			-53.4058
	-92.0715		-6.10352			57.9834			-119.019			42.7246			144.958			-51.8799
	-91.9495		-9.15527			51.8799			-128.174			33.5693			140.381			-61.0352
	-92.041		6.10352			54.9316			-122.07			33.5693			143.433			-51.8799
	-91.98		6.10352			54.9316			-122.07			39.6729			148.01			-48.8281
	-91.9495		15.2588			45.7764			-119.019			27.4658			146.484			-48.8281
	-91.9189		0			57.9834			-119.019			33.5693			138.855			-48.8281
	-91.8884		3.05176			54.9316			-122.07			30.5176			141.907			-44.2505
	-91.8884		6.10352			54.9316			-128.174			27.4658			144.958			-51.8799
	-91.8274		-9.15527			48.8281			-125.122			42.7246			144.958			-47.3022
	-91.8274		-3.05176			54.9316			-131.226			39.6729			141.907			-54.9316
	-91.7664		6.10352			54.9316			-125.122			27.4658			152.588			-51.8799
	-91.7664		6.10352			57.9834			-125.122			27.4658			143.433			-57.9834
	-91.7358		-9.15527			51.8799			-128.174			27.4658			144.958			-48.8281
	-91.7358		-3.05176			61.0352			-119.019			30.5176			144.958			-50.354
	-91.7053		3.05176			61.0352			-115.967			27.4658			154.114			-45.7764
	-91.6748		-6.10352			54.9316			-131.226			27.4658			149.536			-56.4575
	-91.6138		6.10352			61.0352			-112.915			36.6211			152.588			-50.354
	-91.6748		3.05176			54.9316			-125.122			39.6729			155.64			-48.8281
	-91.6138		0			54.9316			-119.019			36.6211			160.217			-47.3022
	-91.5833		-3.05176			51.8799			-128.174			45.7764			152.588			-44.2505
	-91.5527		9.15527			48.8281			-125.122			27.4658			151.062			-45.7764
	-91.4307		12.207			61.0352			-115.967			33.5693			154.114			-47.3022
	-91.4612		12.207			61.0352			-119.019			24.4141			149.536			-50.354
	-91.4917		3.05176			64.0869			-119.019			33.5693			149.536			-51.8799
	-91.4612		-6.10352			57.9834			-112.915			39.6729			151.062			-41.1987
	-91.4612		12.207			61.0352			-122.07			30.5176			155.64			-48.8281
	-91.3696		-15.2588			61.0352			-119.019			42.7246			157.166			-50.354
	-91.4001		-30.5176			61.0352			-115.967			39.6729			157.166			-51.8799
	-91.3696		54.9316			64.0869			-119.019			36.6211			151.062			-41.1987
	-91.3391		-21.3623			64.0869			-109.863			33.5693			149.536			-48.8281
	-91.3391		21.3623			67.1387			-122.07			33.5693			155.64			-39.6729
	-91.2781		15.2588			61.0352			-109.863			33.5693			157.166			-35.0952
	-91.2476		18.3105			64.0869			-125.122			39.6729			157.166			-48.8281
	-91.2781		-3.05176			64.0869			-119.019			45.7764			161.743			-44.2505
	-91.217		24.4141			64.0869			-122.07			45.7764			161.743			-41.1987
	-91.156		-9.15527			57.9834			-115.967			36.6211			160.217			-47.3022
	-91.1865		-3.05176			64.0869			-115.967			18.3105			155.64			-45.7764
	-91.1865		18.3105			51.8799			-115.967			36.6211			160.217			-44.2505
	-91.095		3.05176			64.0869			-128.174			33.5693			158.691			-54.9316
	-91.0645		6.10352			73.2422			-119.019			36.6211			160.217			-36.6211
	-91.095		0			67.1387			-112.915			48.8281			161.743			-42.7246
	-91.0645		15.2588			61.0352			-125.122			39.6729			160.217			-39.6729
	-91.095		12.207			61.0352			-115.967			45.7764			166.321			-44.2505
	-90.9729		6.10352			61.0352			-122.07			45.7764			167.847			-39.6729
	-91.0034		9.15527			54.9316			-119.019			33.5693			163.269			-45.7764
	-90.9729		12.207			57.9834			-119.019			45.7764			164.795			-42.7246
	-90.9119		21.3623			70.1904			-115.967			36.6211			163.269			-39.6729
	-90.9424		0			61.0352			-122.07			42.7246			164.795			-35.0952
	-90.9119		3.05176			70.1904			-122.07			36.6211			173.95			-41.1987
	-90.8508		18.3105			70.1904			-125.122			45.7764			163.269			-42.7246
	-90.8508		3.05176			61.0352			-115.967			45.7764			167.847			-41.1987
	-90.8508		12.207			67.1387			-119.019			39.6729			170.898			-45.7764
	-90.8508		3.05176			61.0352			-131.226			36.6211			166.321			-41.1987
	-90.7898		15.2588			70.1904			-115.967			45.7764			170.898			-38.147
	-90.7898		3.05176			70.1904			-109.863			39.6729			169.373			-35.0952
	-90.6982		12.207			70.1904			-115.967			45.7764			169.373			-41.1987
	-90.6982		18.3105			64.0869			-112.915			42.7246			173.95			-39.6729
	-90.6372		3.05176			67.1387			-122.07			39.6729			172.424			-42.7246
	-90.6982		12.207			64.0869			-119.019			45.7764			177.002			-42.7246
	-90.6372		18.3105			67.1387			-131.226			42.7246			172.424			-39.6729
	-90.6067		9.15527			57.9834			-128.174			33.5693			169.373			-38.147
	-90.5762		9.15527			73.2422			-112.915			51.8799			175.476			-44.2505
	-90.5762		18.3105			57.9834			-119.019			36.6211			173.95			-33.5693
	-90.5762		6.10352			73.2422			-112.915			42.7246			175.476			-39.6729
	-90.4846		3.05176			73.2422			-119.019			30.5176			175.476			-32.0435
	-90.5457		6.10352			73.2422			-106.812			39.6729			173.95			-38.147
	-90.4846		12.207			76.2939			-122.07			51.8799			175.476			-39.6729
	-90.4541		12.207			67.1387			-109.863			39.6729			177.002			-41.1987
	-90.4541		9.15527			70.1904			-103.76			48.8281			175.476			-30.5176
	-90.3931		9.15527			79.3457			-109.863			42.7246			180.054			-38.147
	-90.3931		21.3623			76.2939			-112.915			45.7764			175.476			-36.6211
	-90.332		12.207			61.0352			-112.915			45.7764			181.58			-33.5693
	-90.3625		18.3105			73.2422			-112.915			51.8799			178.528			-35.0952
	-90.332		9.15527			64.0869			-122.07			51.8799			177.002			-35.0952
	-90.2405		12.207			67.1387			-109.863			48.8281			184.631			-35.0952
	-90.2405		12.207			67.1387			-115.967			48.8281			178.528			-35.0952
	-90.2405		15.2588			70.1904			-115.967			42.7246			180.054			-36.6211
	-90.1489		15.2588			79.3457			-119.019			51.8799			180.054			-35.0952
	-90.21		9.15527			70.1904			-122.07			39.6729			173.95			-39.6729
	-90.1489		18.3105			73.2422			-106.812			48.8281			184.631			-27.4658
	-90.1184		24.4141			76.2939			-100.708			45.7764			192.261			-36.6211
	-90.0574		12.207			73.2422			-115.967			67.1387			183.105			-38.147
	-90.0879		9.15527			79.3457			-115.967			45.7764			183.105			-33.5693
	-90.0574		15.2588			73.2422			-109.863			54.9316			189.209			-28.9917
	-90.0879		27.4658			64.0869			-115.967			54.9316			186.157			-32.0435
	-90.0269		18.3105			70.1904			-112.915			42.7246			181.58			-25.9399
	-90.0269		9.15527			79.3457			-106.812			45.7764			189.209			-30.5176
	-89.9658		21.3623			76.2939			-131.226			51.8799			189.209			-27.4658
	-89.9353		9.15527			73.2422			-109.863			42.7246			192.261			-27.4658
	-89.8438		18.3105			76.2939			-119.019			61.0352			190.735			-33.5693
	-89.8743		6.10352			76.2939			-109.863			51.8799			196.838			-33.5693
	-89.8743		6.10352			76.2939			-112.915			42.7246			184.631			-32.0435
	-89.8743		18.3105			73.2422			-119.019			57.9834			183.105			-36.6211
	-89.8438		9.15527			79.3457			-112.915			51.8799			190.735			-28.9917
	-89.8132		15.2588			79.3457			-128.174			48.8281			193.787			-22.8882
	-89.7827		15.2588			91.5527			-109.863			54.9316			195.312			-39.6729
	-89.7827		24.4141			73.2422			-103.76			54.9316			192.261			-30.5176
	-89.7217		21.3623			70.1904			-94.6045			54.9316			198.364			-35.0952
	-89.7217		12.207			79.3457			-122.07			54.9316			201.416			-27.4658
	-89.6912		6.10352			79.3457			-128.174			45.7764			190.735			-28.9917
	-89.7217		-3.05176			70.1904			-100.708			51.8799			196.838			-25.9399
	-89.6606		18.3105			79.3457			-103.76			48.8281			195.312			-28.9917
	-89.5996		21.3623			76.2939			-119.019			64.0869			190.735			-22.8882
	-89.5691		6.10352			82.3975			-109.863			57.9834			193.787			-35.0952
	-89.5691		15.2588			85.4492			-100.708			64.0869			198.364			-27.4658
	-89.5691		15.2588			85.4492			-112.915			51.8799			198.364			-28.9917
	-89.5081		9.15527			76.2939			-109.863			51.8799			193.787			-33.5693
	-89.4775		18.3105			91.5527			-112.915			57.9834			196.838			-27.4658
	-89.447		21.3623			82.3975			-106.812			54.9316			190.735			-28.9917
	-89.447		21.3623			82.3975			-97.6562			51.8799			201.416			-19.8364
	-89.447		12.207			88.501			-103.76			51.8799			198.364			-24.4141
	-89.4165		12.207			82.3975			-97.6562			57.9834			202.942			-22.8882
	-89.4165		27.4658			88.501			-119.019			57.9834			201.416			-21.3623
	-89.325		18.3105			76.2939			-106.812			57.9834			201.416			-28.9917
	-89.325		21.3623			82.3975			-109.863			57.9834			199.89			-27.4658
	-89.325		18.3105			82.3975			-103.76			57.9834			198.364			-28.9917
	-89.2639		15.2588			79.3457			-106.812			51.8799			205.994			-25.9399
	-89.2944		24.4141			94.6045			-100.708			57.9834			201.416			-16.7847
	-89.2029		15.2588			82.3975			-109.863			57.9834			198.364			-27.4658
	-89.2029		27.4658			85.4492			-103.76			54.9316			205.994			-24.4141
	-89.2029		18.3105			97.6562			-103.76			70.1904			205.994			-25.9399
	-89.1724		18.3105			82.3975			-115.967			64.0869			201.416			-24.4141
	-89.1113		21.3623			82.3975			-112.915			57.9834			213.623			-22.8882
	-89.1418		18.3105			85.4492			-103.76			61.0352			209.045			-21.3623
	-89.0503		27.4658			76.2939			-106.812			54.9316			207.52			-27.4658
	-89.0503		27.4658			106.812			-109.863			57.9834			205.994			-13.7329
	-89.0198		21.3623			88.501			-103.76			57.9834			213.623			-25.9399
	-89.0198		18.3105			85.4492			-115.967			36.6211			205.994			-18.3105
	-88.9893		3.05176			76.2939			-112.915			61.0352			216.675			-25.9399
	-88.9282		18.3105			82.3975			-109.863			61.0352			210.571			-24.4141
	-88.9587		15.2588			85.4492			-106.812			64.0869			212.097			-16.7847
	-88.9282		33.5693			88.501			-103.76			57.9834			207.52			-18.3105
	-88.8977		15.2588			82.3975			-106.812			67.1387			210.571			-22.8882
	-88.8672		18.3105			94.6045			-97.6562			48.8281			216.675			-19.8364
	-88.8672		27.4658			91.5527			-100.708			70.1904			213.623			-19.8364
	-88.8367		12.207			100.708			-109.863			67.1387			210.571			-19.8364
	-88.8367		21.3623			91.5527			-97.6562			57.9834			219.727			-25.9399
	-88.8062		21.3623			85.4492			-106.812			61.0352			218.201			-24.4141
	-88.7451		27.4658			94.6045			-100.708			67.1387			219.727			-16.7847
	-88.7146		15.2588			88.501			-112.915			67.1387			218.201			-18.3105
	-88.6841		30.5176			82.3975			-109.863			57.9834			218.201			-12.207
	-88.6841		21.3623			94.6045			-94.6045			64.0869			216.675			-22.8882
	-88.6841		27.4658			91.5527			-103.76			54.9316			218.201			-13.7329
	-88.6536		24.4141			94.6045			-103.76			70.1904			215.149			-18.3105
	-88.623		12.207			94.6045			-100.708			67.1387			216.675			-15.2588
	-88.5925		18.3105			97.6562			-100.708			64.0869			221.252			-21.3623
	-88.5925		18.3105			94.6045			-103.76			73.2422			222.778			-18.3105
	-88.5315		24.4141			91.5527			-97.6562			70.1904			218.201			-21.3623
	-88.562		33.5693			88.501			-100.708			67.1387			221.252			-15.2588
	-88.5315		21.3623			91.5527			-103.76			64.0869			222.778			-19.8364
	-88.501		36.6211			91.5527			-97.6562			61.0352			222.778			-18.3105
	-88.4399		24.4141			94.6045			-88.501			70.1904			221.252			-7.62939
	-88.4094		39.6729			94.6045			-100.708			70.1904			224.304			-16.7847
	-88.3789		27.4658			94.6045			-100.708			67.1387			227.356			-13.7329
	-88.3789		27.4658			97.6562			-100.708			73.2422			225.83			-15.2588
	-88.3484		30.5176			91.5527			-103.76			61.0352			225.83			-15.2588
	-88.3484		12.207			85.4492			-106.812			70.1904			219.727			-19.8364
	-88.3179		36.6211			94.6045			-79.3457			67.1387			225.83			-13.7329
	-88.2568		18.3105			88.501			-100.708			64.0869			224.304			-16.7847
	-88.2568		33.5693			103.76			-97.6562			70.1904			231.934			-16.7847
	-88.2263		36.6211			94.6045			-100.708			76.2939			231.934			-9.15527
	-88.2263		33.5693			97.6562			-100.708			70.1904			233.459			-18.3105
	-88.1958		27.4658			91.5527			-97.6562			76.2939			228.882			-15.2588
	-88.1653		24.4141			88.501			-100.708			70.1904			227.356			-7.62939
	-88.1958		36.6211			91.5527			-106.812			67.1387			233.459			-15.2588
	-88.1042		39.6729			100.708			-97.6562			67.1387			224.304			-4.57764
	-88.0737		36.6211			94.6045			-94.6045			70.1904			234.985			-9.15527
	-88.0432		27.4658			94.6045			-109.863			67.1387			228.882			-7.62939
	-88.0432		24.4141			100.708			-103.76			67.1387			239.563			-12.207
	-88.0432		30.5176			94.6045			-103.76			73.2422			233.459			-10.6812
	-87.9822		15.2588			82.3975			-103.76			73.2422			233.459			-9.15527
	-87.9822		36.6211			85.4492			-106.812			70.1904			239.563			-15.2588
	-87.9211		27.4658			94.6045			-103.76			45.7764			233.459			-12.207
	-87.9211		27.4658			100.708			-91.5527			64.0869			238.037			-12.207
	-87.9211		36.6211			100.708			-97.6562			76.2939			236.511			-7.62939
	-87.9211		33.5693			106.812			-94.6045			82.3975			241.089			-10.6812
	-87.8906		33.5693			100.708			-79.3457			70.1904			242.615			-12.207
	-87.8296		30.5176			100.708			-100.708			76.2939			234.985			-16.7847
	-87.8296		24.4141			94.6045			-94.6045			76.2939			244.141			-1.52588
	-87.7991		30.5176			100.708			-100.708			76.2939			242.615			-13.7329
	-87.7686		30.5176			91.5527			-100.708			67.1387			236.511			-6.10352
	-87.738		27.4658			100.708			-97.6562			67.1387			244.141			-7.62939
	-87.7075		39.6729			100.708			-100.708			76.2939			242.615			-6.10352
	-87.7075		30.5176			109.863			-91.5527			70.1904			236.511			-10.6812
	-87.6465		24.4141			109.863			-97.6562			79.3457			241.089			-13.7329
	-87.616		27.4658			103.76			-88.501			76.2939			247.192			-15.2588
	-87.6465		36.6211			100.708			-103.76			76.2939			250.244			-7.62939
	-87.5854		33.5693			103.76			-91.5527			82.3975			244.141			-15.2588
	-87.5854		39.6729			103.76			-91.5527			79.3457			242.615			0
	-87.5549		30.5176			103.76			-85.4492			73.2422			247.192			-4.57764
	-87.5549		39.6729			109.863			-94.6045			82.3975			244.141			-7.62939
	-87.5244		24.4141			91.5527			-97.6562			79.3457			244.141			-12.207
	-87.4634		42.7246			112.915			-100.708			76.2939			251.77			-1.52588
	-87.4634		39.6729			103.76			-100.708			91.5527			250.244			-7.62939
	-87.4329		27.4658			100.708			-94.6045			73.2422			244.141			-9.15527
	-87.4939		33.5693			109.863			-97.6562			82.3975			251.77			1.52588
	-87.3718		33.5693			106.812			-100.708			76.2939			245.667			-7.62939
	-87.3413		39.6729			106.812			-88.501			73.2422			245.667			1.52588
	-87.3108		27.4658			94.6045			-94.6045			76.2939			247.192			-1.52588
	-87.3108		36.6211			109.863			-97.6562			79.3457			250.244			-6.10352
	-87.3413		42.7246			109.863			-88.501			70.1904			256.348			-4.57764
	-87.2803		45.7764			100.708			-100.708			82.3975			253.296			-7.62939
	-87.2803		30.5176			103.76			-94.6045			79.3457			256.348			-6.10352
	-87.2498		42.7246			106.812			-94.6045			94.6045			259.399			-1.52588
	-87.1887		42.7246			103.76			-115.967			76.2939			259.399			-3.05176
	-87.1582		33.5693			103.76			-94.6045			73.2422			251.77			-7.62939
	-87.1582		39.6729			109.863			-94.6045			82.3975			253.296			-1.52588
	-87.2192		45.7764			109.863			-97.6562			79.3457			256.348			6.10352
	-87.0972		33.5693			112.915			-91.5527			82.3975			257.874			-4.57764
	-87.0667		39.6729			106.812			-100.708			82.3975			254.822			-3.05176
	-87.0361		33.5693			106.812			-100.708			82.3975			248.718			-3.05176
	-87.0361		33.5693			109.863			-97.6562			76.2939			289.917			-3.05176
	-86.9751		30.5176			109.863			-100.708			76.2939			233.459			-4.57764
	-86.9751		42.7246			112.915			-79.3457			88.501			247.192			0
	-87.0056		48.8281			109.863			-97.6562			79.3457			271.606			4.57764
	-86.9446		30.5176			115.967			-91.5527			94.6045			263.977			-4.57764
	-87.0056		27.4658			106.812			-88.501			82.3975			262.451			1.52588
	-86.853		36.6211			109.863			-91.5527			82.3975			273.132			-4.57764
	-86.8225		39.6729			112.915			-88.501			94.6045			274.658			9.15527
	-86.853		33.5693			109.863			-100.708			91.5527			282.288			-1.52588
	-86.853		39.6729			106.812			-91.5527			85.4492			242.615			0
	-86.792		45.7764			106.812			-94.6045			91.5527			260.925			0
	-86.7615		42.7246			119.019			-91.5527			79.3457			234.985			0
	-86.7615		18.3105			125.122			-94.6045			85.4492			314.331			9.15527
	-86.731		36.6211			122.07			-94.6045			91.5527			262.451			-1.52588
	-86.7004		30.5176			112.915			-94.6045			85.4492			268.555			6.10352
	-86.6699		42.7246			103.76			-97.6562			85.4492			276.184			0
	-86.6394		39.6729			109.863			-91.5527			97.6562			263.977			9.15527
	-86.6089		39.6729			109.863			-85.4492			97.6562			265.503			3.05176
	-86.6394		42.7246			112.915			-85.4492			88.501			265.503			13.7329
	-86.5784		42.7246			122.07			-88.501			94.6045			270.081			4.57764
	-86.5479		39.6729			106.812			-88.501			88.501			274.658			6.10352
	-86.5173		42.7246			122.07			-94.6045			88.501			274.658			13.7329
	-86.5173		45.7764			125.122			-91.5527			88.501			273.132			1.52588
	-86.5173		33.5693			112.915			-94.6045			91.5527			268.555			0
	-86.4563		42.7246			119.019			-85.4492			85.4492			270.081			7.62939
	-86.4258		33.5693			112.915			-94.6045			82.3975			273.132			6.10352
	-86.4258		48.8281			125.122			-91.5527			91.5527			270.081			6.10352
	-86.3647		45.7764			119.019			-88.501			97.6562			274.658			7.62939
	-86.3953		39.6729			115.967			-73.2422			88.501			274.658			9.15527
	-86.3342		42.7246			122.07			-88.501			76.2939			273.132			90.0269
	-86.2732		39.6729			115.967			-88.501			137.329			279.236			-33.5693
	-86.2732		36.6211			115.967			-79.3457			57.9834			276.184			18.3105
	-86.2732		48.8281			119.019			-85.4492			112.915			280.762			67.1387
	-86.2427		51.8799			112.915			-91.5527			100.708			277.71			-41.1987
	-86.2122		51.8799			115.967			-91.5527			79.3457			276.184			21.3623
	-86.2122		42.7246			125.122			-76.2939			57.9834			280.762			10.6812
	-86.1816		36.6211			112.915			-91.5527			128.174			283.813			6.10352
	-86.1511		39.6729			131.226			-73.2422			73.2422			289.917			4.57764
	-86.1206		48.8281			122.07			-94.6045			97.6562			280.762			12.207
	-86.1206		51.8799			112.915			-85.4492			64.0869			280.762			6.10352
	-86.0596		42.7246			112.915			-91.5527			103.76			280.762			7.62939
	-86.1206		39.6729			122.07			-91.5527			100.708			280.762			9.15527
	-86.0291		51.8799			125.122			-79.3457			103.76			286.865			15.2588
	-86.0291		36.6211			115.967			-82.3975			91.5527			286.865			13.7329
	-85.9985		54.9316			125.122			-94.6045			97.6562			285.339			10.6812
	-85.968		45.7764			122.07			-82.3975			94.6045			292.969			10.6812
	-85.968		51.8799			106.812			-79.3457			91.5527			285.339			12.207
	-85.968		42.7246			143.433			-85.4492			97.6562			296.021			13.7329
	-85.9375		36.6211			109.863			-91.5527			97.6562			286.865			12.207
	-85.907		54.9316			158.691			-88.501			91.5527			288.391			13.7329
	-85.8459		45.7764			112.915			-85.4492			88.501			289.917			15.2588
	-85.8459		48.8281			119.019			-85.4492			91.5527			286.865			16.7847
	-85.7849		45.7764			164.795			-82.3975			103.76			291.443			12.207
	-85.8154		42.7246			146.484			-82.3975			100.708			289.917			10.6812
	-85.7239		36.6211			119.019			-79.3457			103.76			296.021			7.62939
	-85.7544		45.7764			125.122			-91.5527			112.915			292.969			12.207
	-85.7239		39.6729			137.329			-73.2422			103.76			296.021			9.15527
	-85.7239		54.9316			119.019			-85.4492			97.6562			292.969			15.2588
	-85.6628		48.8281			122.07			-82.3975			106.812			297.546			16.7847
	-85.6323		54.9316			131.226			-79.3457			100.708			296.021			10.6812
	-85.6323		39.6729			146.484			-79.3457			97.6562			297.546			25.9399
	-85.6323		57.9834			122.07			-82.3975			106.812			300.598			15.2588
	-85.6323		54.9316			137.329			-91.5527			100.708			297.546			15.2588
	-85.5103		36.6211			122.07			-82.3975			106.812			300.598			16.7847
	-85.5103		54.9316			125.122			-79.3457			82.3975			297.546			13.7329
	-85.5103		42.7246			128.174			-82.3975			103.76			297.546			18.3105
	-85.4797		51.8799			128.174			-85.4492			100.708			292.969			25.9399
	-85.4492		48.8281			128.174			-85.4492			112.915			297.546			15.2588
	-85.4187		57.9834			125.122			-82.3975			97.6562			299.072			24.4141
	-85.3882		45.7764			134.277			-76.2939			100.708			302.124			13.7329
	-85.3882		57.9834			134.277			-85.4492			109.863			303.65			16.7847
	-85.3882		42.7246			131.226			-91.5527			100.708			302.124			16.7847
	-85.3271		57.9834			115.967			-73.2422			106.812			309.753			21.3623
	-85.3271		57.9834			125.122			-79.3457			94.6045			303.65			19.8364
	-85.2966		57.9834			134.277			-79.3457			97.6562			302.124			18.3105
	-85.2661		54.9316			131.226			-79.3457			91.5527			306.702			24.4141
	-85.2661		54.9316			137.329			-82.3975			97.6562			306.702			27.4658
	-85.1746		51.8799			131.226			-88.501			106.812			312.805			15.2588
	-85.1746		57.9834			134.277			-82.3975			106.812			305.176			19.8364
	-85.2051		42.7246			122.07			-82.3975			106.812			303.65			18.3105
	-85.144		54.9316			134.277			-82.3975			112.915			309.753			25.9399
	-85.144		48.8281			131.226			-79.3457			106.812			309.753			19.8364
	-85.1135		61.0352			137.329			-76.2939			100.708			305.176			22.8882
	-85.0525		54.9316			137.329			-73.2422			103.76			315.857			19.8364
	-85.0525		54.9316			134.277			-76.2939			109.863			312.805			22.8882
	-85.022		54.9316			143.433			-76.2939			112.915			312.805			24.4141
	-85.022		45.7764			134.277			-88.501			100.708			311.279			21.3623
	-85.022		61.0352			140.381			-76.2939			106.812			315.857			21.3623
	-84.9304		54.9316			134.277			-76.2939			115.967			317.383			24.4141
	-84.8999		51.8799			131.226			-85.4492			88.501			314.331			27.4658
	-84.8999		54.9316			143.433			-79.3457			106.812			317.383			27.4658
	-84.9609		64.0869			137.329			-79.3457			112.915			315.857			28.9917
	-84.8083		48.8281			140.381			-76.2939			100.708			312.805			21.3623
	-84.8694		51.8799			137.329			-76.2939			109.863			317.383			30.5176
	-84.8083		54.9316			143.433			-82.3975			112.915			321.96			25.9399
	-84.7778		54.9316			140.381			-79.3457			122.07			320.435			27.4658
	-84.7778		51.8799			143.433			-76.2939			112.915			320.435			19.8364
	-84.7473		57.9834			125.122			-76.2939			106.812			318.909			27.4658
	-84.7473		67.1387			137.329			-61.0352			106.812			320.435			30.5176
	-84.6558		57.9834			149.536			-82.3975			106.812			323.486			25.9399
	-84.7168		48.8281			143.433			-57.9834			97.6562			320.435			30.5176
	-84.6863		61.0352			143.433			-79.3457			112.915			323.486			27.4658
	-84.6863		61.0352			137.329			-73.2422			119.019			320.435			24.4141
	-84.5642		45.7764			137.329			-79.3457			106.812			326.538			30.5176
	-84.5642		67.1387			140.381			-73.2422			112.915			317.383			25.9399
	-84.5337		54.9316			140.381			-79.3457			112.915			323.486			28.9917
	-84.5947		67.1387			143.433			-76.2939			119.019			325.012			35.0952
	-84.5337		33.5693			143.433			-79.3457			112.915			320.435			19.8364
	-84.5032		57.9834			143.433			-70.1904			112.915			328.064			33.5693
	-84.4727		61.0352			143.433			-70.1904			109.863			332.642			30.5176
	-84.4421		57.9834			143.433			-82.3975			128.174			331.116			32.0435
	-84.4116		67.1387			140.381			-79.3457			109.863			329.59			35.0952
	-84.4116		61.0352			146.484			-76.2939			112.915			332.642			33.5693
	-84.3201		73.2422			140.381			-79.3457			112.915			334.167			30.5176
	-84.3506		54.9316			140.381			-73.2422			112.915			328.064			33.5693
	-84.3201		64.0869			155.64			-67.1387			100.708			334.167			25.9399
	-84.3506		54.9316			146.484			-82.3975			122.07			328.064			41.1987
	-84.259		67.1387			146.484			-82.3975			97.6562			329.59			28.9917
	-84.2285		54.9316			137.329			-79.3457			112.915			338.745			32.0435
	-84.1675		64.0869			143.433			-64.0869			125.122			341.797			30.5176
	-84.2285		64.0869			143.433			-73.2422			128.174			337.219			27.4658
	-84.198		57.9834			149.536			-76.2939			109.863			332.642			33.5693
	-84.1675		61.0352			140.381			-73.2422			115.967			337.219			33.5693
	-84.137		54.9316			140.381			-73.2422			115.967			338.745			35.0952
	-84.1064		57.9834			152.588			-73.2422			125.122			340.271			30.5176
	-84.0759		64.0869			155.64			-73.2422			115.967			338.745			33.5693
	-84.0759		57.9834			143.433			-79.3457			119.019			343.323			33.5693
	-84.0149		70.1904			152.588			-76.2939			115.967			344.849			35.0952
	-84.0149		51.8799			137.329			-64.0869			125.122			343.323			30.5176
	-83.9844		64.0869			146.484			-73.2422			112.915			337.219			39.6729
	-83.9844		64.0869			152.588			-73.2422			119.019			344.849			32.0435
	-83.9539		70.1904			149.536			-70.1904			122.07			340.271			39.6729
	-83.8928		57.9834			155.64			-70.1904			119.019			341.797			36.6211
	-83.8623		61.0352			155.64			-70.1904			131.226			344.849			35.0952
	-83.8623		57.9834			152.588			-67.1387			112.915			347.9			35.0952
	-83.8623		54.9316			152.588			-76.2939			137.329			343.323			39.6729
	-83.8623		61.0352			152.588			-64.0869			128.174			349.426			30.5176
	-83.7708		70.1904			158.691			-67.1387			115.967			346.375			39.6729
	-83.7402		57.9834			149.536			-64.0869			128.174			350.952			45.7764
	-83.7402		82.3975			161.743			-70.1904			119.019			347.9			38.147
	-83.7402		67.1387			161.743			-54.9316			115.967			358.582			36.6211
	-83.6792		73.2422			155.64			-70.1904			134.277			354.004			42.7246
	-83.6792		61.0352			152.588			-73.2422			125.122			352.478			45.7764
	-83.6182		45.7764			143.433			-70.1904			125.122			350.952			36.6211
	-83.6182		82.3975			158.691			-73.2422			128.174			349.426			35.0952
	-83.6182		73.2422			155.64			-73.2422			115.967			354.004			47.3022
	-83.6182		64.0869			158.691			-67.1387			125.122			349.426			38.147
	-83.5266		76.2939			152.588			-61.0352			131.226			352.478			39.6729
	-83.4961		76.2939			149.536			-64.0869			112.915			355.53			38.147
	-83.5266		64.0869			167.847			-67.1387			137.329			355.53			36.6211
	-83.4656		67.1387			161.743			-76.2939			137.329			358.582			47.3022
	-83.4351		64.0869			152.588			-64.0869			128.174			360.107			39.6729
	-83.4045		73.2422			155.64			-67.1387			119.019			363.159			47.3022
	-83.4351		79.3457			149.536			-67.1387			125.122			357.056			41.1987
	-83.4045		70.1904			161.743			-61.0352			134.277			360.107			45.7764
	-83.4045		67.1387			158.691			-64.0869			115.967			357.056			47.3022
	-83.313		64.0869			155.64			-67.1387			125.122			363.159			44.2505
	-83.3435		70.1904			158.691			-76.2939			128.174			366.211			39.6729
	-83.2825		70.1904			158.691			-73.2422			131.226			358.582			44.2505
	-83.252		67.1387			158.691			-70.1904			125.122			360.107			53.4058
	-83.252		61.0352			161.743			-73.2422			134.277			364.685			42.7246
	-83.252		70.1904			161.743			-64.0869			125.122			366.211			44.2505
	-83.1909		76.2939			161.743			-70.1904			140.381			363.159			47.3022
	-83.1909		61.0352			161.743			-64.0869			128.174			364.685			48.8281
	-83.1909		73.2422			164.795			-76.2939			131.226			367.737			42.7246
	-83.1604		70.1904			155.64			-57.9834			134.277			372.314			53.4058
	-83.0994		73.2422			164.795			-64.0869			140.381			369.263			44.2505
	-83.0994		79.3457			155.64			-64.0869			125.122			375.366			51.8799
	-83.0383		70.1904			164.795			-70.1904			134.277			364.685			47.3022
	-83.0078		82.3975			167.847			-70.1904			134.277			373.84			50.354
	-83.0078		61.0352			164.795			-64.0869			122.07			367.737			42.7246
	-83.0078		79.3457			161.743			-64.0869			125.122			373.84			48.8281
	-82.9773		79.3457			164.795			-64.0869			143.433			370.789			44.2505
	-82.9163		61.0352			164.795			-64.0869			140.381			369.263			53.4058
	-82.9468		45.7764			167.847			-64.0869			137.329			375.366			44.2505
	-82.9163		76.2939			164.795			-67.1387			155.64			372.314			50.354
	-82.8857		70.1904			164.795			-61.0352			140.381			372.314			44.2505
	-82.8247		70.1904			161.743			-61.0352			131.226			375.366			54.9316
	-82.8247		82.3975			170.898			-61.0352			137.329			373.84			53.4058
	-82.7942		88.501			164.795			-67.1387			131.226			378.418			47.3022
	-82.7332		70.1904			167.847			-61.0352			125.122			378.418			53.4058
	-82.7637		79.3457			167.847			-67.1387			143.433			376.892			53.4058
	-82.7332		82.3975			167.847			-57.9834			131.226			381.47			54.9316
	-82.6721		79.3457			167.847			-67.1387			140.381			373.84			45.7764
	-82.7026		73.2422			167.847			-70.1904			134.277			381.47			50.354
	-82.6721		70.1904			167.847			-64.0869			137.329			382.996			54.9316
	-82.7026		82.3975			167.847			-51.8799			137.329			382.996			59.5093
	-82.6111		76.2939			167.847			-61.0352			143.433			381.47			47.3022
	-82.5806		79.3457			170.898			-57.9834			140.381			387.573			61.0352
	-82.6111		73.2422			183.105			-61.0352			143.433			387.573			53.4058
	-82.5195		82.3975			164.795			-61.0352			140.381			389.099			53.4058
	-82.5195		73.2422			170.898			-57.9834			149.536			389.099			54.9316
	-82.489		76.2939			167.847			-64.0869			131.226			389.099			61.0352
	-82.489		91.5527			167.847			-61.0352			131.226			387.573			61.0352
	-82.428		79.3457			173.95			-64.0869			149.536			389.099			57.9834
	-82.3669		79.3457			170.898			-64.0869			134.277			390.625			57.9834
	-82.3669		85.4492			170.898			-61.0352			140.381			393.677			54.9316
	-82.3975		82.3975			170.898			-64.0869			143.433			396.729			62.561
	-82.3364		79.3457			170.898			-51.8799			143.433			389.099			56.4575
	-82.3364		73.2422			167.847			-67.1387			146.484			392.151			54.9316
	-82.3059		76.2939			170.898			-61.0352			158.691			389.099			59.5093
	-82.2449		82.3975			170.898			-61.0352			146.484			390.625			59.5093
	-82.1533		76.2939			177.002			-54.9316			158.691			395.203			59.5093
	-82.2144		82.3975			173.95			-61.0352			152.588			399.78			62.561
	-82.2449		88.501			177.002			-64.0869			146.484			395.203			59.5093
	-82.2144		76.2939			173.95			-61.0352			146.484			398.254			54.9316
	-82.1533		85.4492			173.95			-61.0352			149.536			398.254			57.9834
	-82.1228		85.4492			170.898			-57.9834			137.329			405.884			59.5093
	-82.0618		73.2422			177.002			-61.0352			149.536			402.832			59.5093
	-82.0923		88.501			170.898			-61.0352			140.381			398.254			64.0869
	-82.0923		79.3457			173.95			-70.1904			143.433			401.306			67.1387
	-82.0618		73.2422			177.002			-48.8281			149.536			398.254			64.0869
	-81.9702		76.2939			177.002			-61.0352			137.329			396.729			53.4058
	-82.0312		67.1387			180.054			-54.9316			149.536			404.358			70.1904
	-81.9702		79.3457			180.054			-57.9834			149.536			398.254			57.9834
	-81.9397		79.3457			180.054			-57.9834			155.64			407.41			61.0352
	-81.8787		79.3457			183.105			-51.8799			152.588			405.884			57.9834
	-81.8787		85.4492			180.054			-48.8281			149.536			401.306			65.6128
	-81.8481		85.4492			180.054			-48.8281			152.588			410.461			68.6646
	-81.8481		88.501			189.209			-48.8281			146.484			404.358			65.6128
	-81.8176		70.1904			177.002			-48.8281			155.64			401.306			61.0352
	-81.7566		88.501			186.157			-51.8799			146.484			413.513			68.6646
	-81.7871		91.5527			177.002			-61.0352			161.743			418.091			61.0352
	-81.7871		88.501			180.054			-61.0352			149.536			405.884			68.6646
	-81.7566		91.5527			183.105			-57.9834			143.433			408.936			61.0352
	-81.6956		82.3975			180.054			-70.1904			155.64			410.461			68.6646
	-81.6956		79.3457			186.157			-45.7764			161.743			410.461			67.1387
	-81.6345		85.4492			186.157			-57.9834			146.484			405.884			65.6128
	-81.665		91.5527			164.795			-54.9316			149.536			411.987			70.1904
	-81.6345		88.501			189.209			-51.8799			152.588			415.039			65.6128
	-81.604		79.3457			177.002			-64.0869			170.898			413.513			67.1387
	-81.5125		79.3457			183.105			-51.8799			155.64			421.143			67.1387
	-81.5735		91.5527			183.105			-54.9316			149.536			421.143			71.7163
	-81.5125		97.6562			183.105			-54.9316			140.381			421.143			71.7163
	-81.5735		91.5527			183.105			-57.9834			158.691			413.513			73.2422
	-81.4514		85.4492			186.157			-39.6729			143.433			419.617			71.7163
	-81.4514		85.4492			180.054			-61.0352			161.743			424.194			71.7163
	-81.4209		94.6045			186.157			-57.9834			152.588			424.194			68.6646
	-81.3904		82.3975			186.157			-64.0869			152.588			419.617			64.0869
	-81.3599		88.501			183.105			-51.8799			167.847			427.246			76.2939
	-81.3599		91.5527			189.209			-57.9834			170.898			421.143			68.6646
	-81.2988		82.3975			183.105			-48.8281			143.433			421.143			70.1904
	-81.3293		85.4492			189.209			-51.8799			158.691			424.194			74.7681
	-81.2988		94.6045			189.209			-51.8799			161.743			425.72			71.7163
	-81.2988		97.6562			198.364			-54.9316			158.691			425.72			70.1904
	-81.2683		88.501			186.157			-67.1387			161.743			433.35			71.7163
	-81.2073		85.4492			189.209			-51.8799			164.795			433.35			68.6646
	-81.1462		94.6045			192.261			-48.8281			155.64			428.772			82.3975
	-81.1462		82.3975			186.157			-61.0352			164.795			430.298			68.6646
	-81.1462		97.6562			183.105			-54.9316			149.536			428.772			71.7163
	-81.1157		82.3975			192.261			-42.7246			167.847			431.824			74.7681
	-81.1157		97.6562			192.261			-54.9316			161.743			428.772			76.2939
	-81.0242		85.4492			198.364			-48.8281			167.847			428.772			70.1904
	-81.0242		82.3975			198.364			-45.7764			158.691			434.875			80.8716
	-81.0242		91.5527			192.261			-48.8281			155.64			436.401			79.3457
	-80.9937		82.3975			192.261			-45.7764			173.95			436.401			67.1387
	-80.9937		94.6045			183.105			-45.7764			170.898			436.401			73.2422
	-80.9326		91.5527			189.209			-42.7246			158.691			433.35			79.3457
	-80.9326		94.6045			195.312			-48.8281			170.898			437.927			77.8198
	-80.9021		97.6562			195.312			-45.7764			158.691			439.453			77.8198
	-80.8716		91.5527			198.364			-45.7764			161.743			445.557			77.8198
	-80.8105		91.5527			204.468			-39.6729			167.847			440.979			77.8198
	-80.8411		91.5527			195.312			-51.8799			161.743			444.031			76.2939
	-80.8411		94.6045			183.105			-51.8799			167.847			442.505			80.8716
	-80.7495		97.6562			195.312			-48.8281			155.64			440.979			77.8198
	-80.7495		91.5527			198.364			-51.8799			164.795			436.401			77.8198
	-80.78		112.915			198.364			-64.0869			170.898			442.505			77.8198
	-80.719		97.6562			198.364			-48.8281			170.898			442.505			76.2939
	-80.6885		103.76			192.261			-42.7246			167.847			445.557			82.3975
	-80.658		91.5527			204.468			-39.6729			170.898			442.505			83.9233
	-80.658		88.501			198.364			-45.7764			173.95			445.557			77.8198
	-80.6274		91.5527			192.261			-51.8799			170.898			448.608			77.8198
	-80.5969		103.76			198.364			-51.8799			173.95			451.66			82.3975
	-80.5969		106.812			198.364			-61.0352			164.795			450.134			85.4492
	-80.5969		106.812			198.364			-45.7764			170.898			448.608			83.9233
	-80.5359		100.708			198.364			-45.7764			164.795			453.186			83.9233
	-80.5054		94.6045			195.312			-51.8799			167.847			445.557			90.0269
	-80.5054		91.5527			204.468			-48.8281			161.743			459.29			80.8716
	-80.4443		97.6562			198.364			-51.8799			177.002			454.712			83.9233
	-80.4443		94.6045			195.312			-48.8281			177.002			456.238			83.9233
	-80.3833		91.5527			204.468			-36.6211			167.847			456.238			79.3457
	-80.3528		106.812			201.416			-42.7246			170.898			453.186			93.0786
	-80.3833		94.6045			201.416			-45.7764			170.898			451.66			83.9233
	-80.3223		97.6562			204.468			-48.8281			189.209			459.29			82.3975
	-80.3223		94.6045			204.468			-42.7246			177.002			459.29			82.3975
	-80.2612		106.812			204.468			-36.6211			173.95			462.341			93.0786
	-80.2612		97.6562			210.571			-48.8281			177.002			466.919			83.9233
	-80.2002		94.6045			204.468			-39.6729			177.002			465.393			86.9751
	-80.2307		97.6562			195.312			-42.7246			167.847			463.867			88.501
	-80.2002		106.812			198.364			-36.6211			167.847			460.815			82.3975
	-80.1392		94.6045			201.416			-42.7246			158.691			463.867			83.9233
	-80.1392		106.812			204.468			-42.7246			177.002			459.29			88.501
	-80.0781		97.6562			210.571			-42.7246			180.054			468.445			86.9751
	-80.1086		85.4492			210.571			-48.8281			186.157			466.919			94.6045
	-80.0781		94.6045			210.571			-48.8281			173.95			468.445			83.9233
	-80.0171		100.708			207.52			-48.8281			183.105			468.445			85.4492
	-80.0781		100.708			210.571			-39.6729			189.209			468.445			90.0269
	-80.0171		103.76			210.571			-39.6729			170.898			466.919			90.0269
	-80.0476		109.863			210.571			-33.5693			180.054			471.497			96.1304
	-79.9255		103.76			216.675			-39.6729			177.002			471.497			86.9751
	-79.9255		100.708			204.468			-36.6211			177.002			476.074			91.5527
	-79.9255		109.863			210.571			-36.6211			180.054			473.022			93.0786
	-79.9255		112.915			207.52			-45.7764			177.002			471.497			96.1304
	-79.8645		91.5527			210.571			-54.9316			186.157			473.022			90.0269
	-79.8645		103.76			204.468			-42.7246			173.95			474.548			93.0786
	-79.7729		106.812			213.623			-45.7764			186.157			471.497			94.6045
	-79.834		106.812			216.675			-42.7246			180.054			474.548			94.6045
	-79.8035		100.708			210.571			-42.7246			180.054			469.971			93.0786
	-79.7424		115.967			216.675			-21.3623			189.209			480.652			96.1304
	-79.7119		106.812			213.623			-30.5176			186.157			482.178			97.6562
	-79.6509		103.76			216.675			-45.7764			183.105			480.652			91.5527
	-79.6814		100.708			216.675			-33.5693			183.105			477.6			93.0786
	-79.6509		103.76			210.571			-39.6729			186.157			482.178			97.6562
	-79.6204		122.07			210.571			-45.7764			180.054			480.652			97.6562
	-79.6204		103.76			213.623			-48.8281			189.209			479.126			99.1821
	-79.5593		106.812			216.675			-36.6211			164.795			483.704			102.234
	-79.5593		103.76			213.623			-39.6729			183.105			485.229			99.1821
	-79.5288		112.915			219.727			-64.0869			183.105			485.229			99.1821
	-79.4983		103.76			216.675			-45.7764			183.105			482.178			90.0269
	-79.4678		94.6045			213.623			-30.5176			180.054			486.755			97.6562
	-79.4983		106.812			213.623			-45.7764			192.261			483.704			99.1821
	-79.4373		106.812			219.727			-42.7246			180.054			489.807			99.1821
	-79.4373		109.863			222.778			-36.6211			186.157			491.333			99.1821
	-79.3762		115.967			225.83			-33.5693			189.209			494.385			97.6562
	-79.3152		106.812			222.778			-36.6211			186.157			491.333			103.76
	-79.3457		115.967			225.83			-33.5693			186.157			492.859			93.0786
	-79.3457		106.812			210.571			-36.6211			192.261			495.911			91.5527
	-79.2847		103.76			225.83			-33.5693			177.002			500.488			106.812
	-79.3152		109.863			219.727			-45.7764			186.157			495.911			103.76
	-79.2847		112.915			210.571			-33.5693			186.157			497.437			100.708
	-79.2236		109.863			228.882			-27.4658			192.261			495.911			106.812
	-79.1931		112.915			225.83			-42.7246			192.261			497.437			102.234
	-79.1626		100.708			222.778			-33.5693			183.105			491.333			97.6562
	-79.1321		103.76			225.83			-39.6729			198.364			500.488			111.389
	-79.1016		112.915			222.778			-30.5176			189.209			502.014			99.1821
	-79.1626		115.967			225.83			-39.6729			198.364			497.437			106.812
	-79.071		106.812			231.934			-30.5176			204.468			495.911			99.1821
	-79.071		115.967			219.727			-30.5176			195.312			497.437			106.812
	-79.0405		115.967			219.727			-27.4658			186.157			503.54			108.337
	-79.0405		109.863			225.83			-36.6211			195.312			503.54			106.812
	-79.01		109.863			222.778			-45.7764			195.312			500.488			105.286
	-78.949		115.967			222.778			-36.6211			195.312			506.592			109.863
	-78.9795		115.967			225.83			-30.5176			189.209			506.592			103.76
	-78.9185		119.019			222.778			-30.5176			183.105			508.118			112.915
	-78.8574		115.967			228.882			-33.5693			195.312			506.592			105.286
	-78.8574		109.863			228.882			-33.5693			195.312			503.54			108.337
	-78.7964		115.967			231.934			-39.6729			192.261			500.488			111.389
	-78.8574		112.915			231.934			-30.5176			198.364			503.54			109.863
	-78.7964		115.967			231.934			-30.5176			198.364			514.221			105.286
	-78.7659		119.019			241.089			-15.2588			192.261			509.644			106.812
	-78.7354		115.967			225.83			-36.6211			201.416			509.644			112.915
	-78.7354		109.863			228.882			-24.4141			195.312			514.221			114.441
	-78.7048		122.07			225.83			-39.6729			195.312			514.221			105.286
	-78.7048		119.019			222.778			-30.5176			189.209			511.169			106.812
	-78.6438		115.967			225.83			-27.4658			204.468			514.221			106.812
	-78.6438		122.07			231.934			-30.5176			198.364			518.799			119.019
	-78.6133		119.019			234.985			-61.0352			198.364			514.221			112.915
	-78.5828		125.122			228.882			-36.6211			198.364			520.325			112.915
	-78.5217		112.915			231.934			-33.5693			201.416			520.325			111.389
	-78.5217		115.967			231.934			-33.5693			210.571			521.851			119.019
	-78.5217		125.122			231.934			-33.5693			198.364			523.376			115.967
	-78.4912		106.812			234.985			-27.4658			201.416			520.325			105.286
	-78.5217		109.863			228.882			-21.3623			198.364			523.376			112.915
	-78.4302		131.226			234.985			-27.4658			198.364			523.376			114.441
	-78.4302		112.915			234.985			-30.5176			201.416			523.376			114.441
	-78.3691		115.967			241.089			-27.4658			204.468			529.48			111.389
	-78.3386		134.277			225.83			-30.5176			204.468			527.954			114.441
	-78.3386		122.07			234.985			-33.5693			198.364			531.006			109.863
	-78.3081		119.019			225.83			-30.5176			210.571			527.954			119.019
	-78.3081		122.07			231.934			-27.4658			192.261			529.48			120.544
	-78.2776		119.019			241.089			-24.4141			210.571			529.48			120.544
	-78.2471		112.915			238.037			-27.4658			186.157			534.058			119.019
	-78.2471		122.07			247.192			-42.7246			207.52			529.48			114.441
	-78.186		115.967			247.192			-24.4141			210.571			532.532			120.544
	-78.125		122.07			238.037			-27.4658			201.416			531.006			103.76
	-78.1555		119.019			241.089			-33.5693			219.727			529.48			123.596
	-78.1555		119.019			244.141			-21.3623			219.727			535.583			112.915
	-78.1555		128.174			238.037			-21.3623			210.571			532.532			120.544
	-77.9724		140.381			241.089			-21.3623			204.468			535.583			119.019
	-78.064		137.329			247.192			-27.4658			204.468			537.109			114.441
	-78.0334		119.019			241.089			-21.3623			201.416			540.161			128.174
	-78.0334		128.174			241.089			-24.4141			204.468			543.213			115.967
	-78.0029		119.019			238.037			-30.5176			207.52			543.213			122.07
	-77.9419		122.07			244.141			-27.4658			219.727			538.635			122.07
	-77.9419		119.019			244.141			-21.3623			204.468			543.213			123.596
	-77.9114		125.122			241.089			-30.5176			210.571			544.739			120.544
	-77.8809		128.174			241.089			-24.4141			204.468			537.109			128.174
	-77.9114		122.07			244.141			-24.4141			210.571			540.161			120.544
	-77.7893		128.174			253.296			-33.5693			216.675			546.265			129.7
	-77.8198		128.174			253.296			-27.4658			216.675			541.687			119.019
	-77.8198		131.226			244.141			-21.3623			210.571			549.316			125.122
	-77.7893		119.019			231.934			-21.3623			210.571			550.842			122.07
	-77.7588		131.226			244.141			-18.3105			213.623			549.316			129.7
	-77.7283		134.277			238.037			-27.4658			204.468			549.316			120.544
	-77.6978		125.122			250.244			-21.3623			219.727			550.842			122.07
	-77.6978		128.174			250.244			-18.3105			210.571			549.316			134.277
	-77.6672		125.122			250.244			-33.5693			213.623			550.842			125.122
	-77.6367		122.07			247.192			-21.3623			210.571			555.42			128.174
	-77.5757		140.381			253.296			-33.5693			213.623			552.368			128.174
	-77.5757		128.174			250.244			-21.3623			213.623			552.368			126.648
	-77.5757		125.122			241.089			-21.3623			222.778			550.842			120.544
	-77.5146		128.174			253.296			-30.5176			225.83			561.523			129.7
	-77.4536		122.07			250.244			-18.3105			207.52			556.946			128.174
	-77.4841		128.174			247.192			-18.3105			234.985			558.472			131.226
	-77.4536		137.329			247.192			-33.5693			213.623			558.472			128.174
	-77.4231		137.329			253.296			-18.3105			219.727			566.101			132.751
	-77.3926		131.226			250.244			-21.3623			238.037			567.627			126.648
	-77.3926		134.277			250.244			-12.207			216.675			566.101			132.751
	-77.3621		134.277			253.296			-27.4658			228.882			564.575			128.174
	-77.3315		137.329			247.192			-24.4141			207.52			558.472			126.648
	-77.24		137.329			253.296			-24.4141			222.778			569.153			131.226
	-77.301		128.174			256.348			-18.3105			210.571			564.575			134.277
	-77.2705		131.226			256.348			-24.4141			231.934			566.101			126.648
	-77.2095		125.122			259.399			-9.15527			219.727			566.101			137.329
	-77.24		119.019			256.348			-24.4141			225.83			573.73			129.7
	-77.179		131.226			253.296			-21.3623			225.83			567.627			125.122
	-77.2095		128.174			259.399			-15.2588			238.037			567.627			132.751
	-77.179		140.381			262.451			-21.3623			219.727			569.153			131.226
	-77.1484		131.226			253.296			-6.10352			216.675			572.205			138.855
	-77.0874		146.484			259.399			-12.207			225.83			572.205			138.855
	-77.1179		134.277			259.399			-30.5176			228.882			575.256			135.803
	-77.0569		146.484			253.296			-18.3105			228.882			575.256			140.381
	-76.9958		137.329			259.399			-21.3623			216.675			578.308			132.751
	-76.9958		134.277			262.451			-18.3105			238.037			573.73			128.174
	-76.9958		128.174			250.244			-18.3105			216.675			576.782			146.484
	-76.9653		137.329			259.399			-18.3105			228.882			579.834			129.7
	-76.9958		128.174			256.348			-18.3105			225.83			579.834			148.01
	-76.9043		134.277			262.451			-15.2588			222.778			575.256			137.329
	-76.9043		140.381			265.503			-12.207			228.882			582.886			144.958
	-76.8738		137.329			277.71			-9.15527			238.037			585.938			131.226
	-76.8738		143.433			265.503			-15.2588			228.882			581.36			141.907
	-76.8127		134.277			253.296			-21.3623			231.934			587.463			137.329
	-76.8127		140.381			259.399			-12.207			228.882			584.412			140.381
	-76.7822		143.433			259.399			-18.3105			216.675			584.412			140.381
	-76.7822		146.484			265.503			-15.2588			241.089			584.412			144.958
	-76.7212		143.433			268.555			-12.207			225.83			592.041			148.01
	-76.7212		137.329			262.451			-27.4658			228.882			584.412			143.433
	-76.6602		140.381			268.555			-21.3623			225.83			588.989			141.907
	-76.6296		143.433			262.451			-21.3623			231.934			592.041			137.329
	-76.6296		134.277			265.503			-15.2588			238.037			590.515			143.433
	-76.6296		140.381			265.503			-12.207			231.934			592.041			141.907
	-76.5991		149.536			271.606			-15.2588			216.675			593.567			144.958
	-76.5686		134.277			265.503			-12.207			228.882			595.093			143.433
	-76.5076		143.433			271.606			-9.15527			247.192			593.567			143.433
	-76.5686		140.381			274.658			-18.3105			234.985			596.619			140.381
	-76.4771		152.588			268.555			-3.05176			225.83			595.093			137.329
	-76.4771		137.329			256.348			-12.207			244.141			602.722			141.907
	-76.416		146.484			268.555			-15.2588			228.882			604.248			151.062
	-76.4465		140.381			268.555			-12.207			238.037			593.567			143.433
	-76.3855		155.64			259.399			-21.3623			234.985			599.67			152.588
	-76.355		134.277			271.606			-6.10352			238.037			599.67			144.958
	-76.355		143.433			262.451			-18.3105			225.83			602.722			151.062
	-76.2939		137.329			274.658			-18.3105			234.985			599.67			146.484
	-76.3245		146.484			280.762			-9.15527			244.141			596.619			148.01
	-76.2329		140.381			262.451			-12.207			238.037			605.774			146.484
	-76.2329		146.484			268.555			-6.10352			244.141			602.722			148.01
	-76.2329		137.329			274.658			-6.10352			241.089			608.826			144.958
	-76.1719		155.64			271.606			-6.10352			241.089			602.722			149.536
	-76.1719		152.588			277.71			3.05176			244.141			610.352			157.166
	-76.2024		146.484			280.762			-9.15527			234.985			605.774			143.433
	-76.1719		146.484			268.555			0			247.192			611.877			154.114
	-76.1108		143.433			280.762			-9.15527			244.141			616.455			151.062
	-76.0803		149.536			274.658			-15.2588			247.192			614.929			154.114
	-76.0803		146.484			280.762			-18.3105			234.985			614.929			148.01
	-76.0803		146.484			271.606			-6.10352			238.037			607.3			155.64
	-76.0193		137.329			271.606			-12.207			247.192			613.403			157.166
	-76.0193		152.588			277.71			-12.207			234.985			613.403			149.536
	-75.9583		143.433			283.813			0			250.244			611.877			151.062
	-75.9277		161.743			283.813			-12.207			241.089			617.981			158.691
	-75.9277		152.588			280.762			-3.05176			247.192			621.033			151.062
	-75.9583		149.536			277.71			-12.207			250.244			621.033			154.114
	-75.8667		140.381			280.762			-9.15527			253.296			621.033			152.588
	-75.8667		152.588			277.71			-9.15527			241.089			627.136			154.114
	-75.8362		158.691			271.606			-15.2588			244.141			619.507			161.743
	-75.8362		155.64			280.762			-9.15527			256.348			622.559			158.691
	-75.7751		152.588			280.762			-6.10352			234.985			627.136			157.166
	-75.7751		152.588			289.917			-12.207			253.296			627.136			164.795
	-75.7141		158.691			283.813			-15.2588			259.399			628.662			157.166
	-75.6836		100.708			286.865			-6.10352			256.348			627.136			152.588
	-75.7446		186.157			277.71			-6.10352			241.089			628.662			160.217
	-75.6226		155.64			277.71			-12.207			253.296			624.084			158.691
	-75.6226		134.277			289.917			-12.207			241.089			637.817			157.166
	-75.6226		161.743			289.917			0			247.192			628.662			166.321
	-75.592		167.847			283.813			-3.05176			256.348			634.766			163.269
	-75.592		155.64			289.917			-3.05176			259.399			630.188			154.114
	-75.531		152.588			289.917			-6.10352			259.399			639.343			166.321
	-75.531		137.329			283.813			-3.05176			256.348			639.343			155.64
	-75.5005		161.743			286.865			-12.207			247.192			636.292			161.743
	-75.5005		158.691			280.762			3.05176			253.296			637.817			161.743
	-75.4395		158.691			292.969			-6.10352			253.296			640.869			163.269
	-75.4089		149.536			289.917			-3.05176			253.296			636.292			166.321
	-75.3784		152.588			286.865			-3.05176			253.296			639.343			167.847
	-75.3479		149.536			277.71			-6.10352			259.399			639.343			164.795
	-75.3479		155.64			292.969			6.10352			256.348			640.869			167.847
	-75.3174		146.484			286.865			-6.10352			250.244			642.395			155.64
	-75.2869		146.484			292.969			-3.05176			271.606			639.343			166.321
	-75.2869		167.847			296.021			21.3623			259.399			645.447			166.321
	-75.2869		152.588			289.917			3.05176			259.399			645.447			169.373
	-75.2563		155.64			296.021			-3.05176			259.399			646.973			169.373
	-75.2563		164.795			286.865			3.05176			256.348			646.973			164.795
	-75.1648		146.484			286.865			12.207			250.244			653.076			177.002
	-75.1343		155.64			299.072			-6.10352			274.658			654.602			163.269
	-75.1648		164.795			302.124			-3.05176			256.348			650.024			163.269
	-75.1038		152.588			289.917			0			256.348			654.602			173.95
	-75.1038		158.691			286.865			-3.05176			271.606			653.076			169.373
	-75.0122		161.743			302.124			0			256.348			653.076			177.002
	-75.0427		164.795			299.072			3.05176			259.399			656.128			164.795
	-74.9817		158.691			302.124			9.15527			253.296			650.024			173.95
	-75.0122		167.847			292.969			0			262.451			659.18			172.424
	-74.9817		167.847			302.124			-3.05176			262.451			659.18			170.898
	-74.9207		155.64			289.917			-3.05176			259.399			656.128			173.95
	-74.9207		152.588			296.021			0			277.71			663.757			167.847
	-74.9207		173.95			299.072			-3.05176			256.348			662.231			180.054
	-74.8596		167.847			305.176			3.05176			262.451			666.809			169.373
	-74.8291		170.898			296.021			3.05176			268.555			660.706			177.002
	-74.7986		161.743			302.124			3.05176			247.192			665.283			180.054
	-74.8291		167.847			299.072			-9.15527			265.503			663.757			175.476
	-74.7986		158.691			305.176			3.05176			262.451			668.335			178.528
	-74.7681		158.691			299.072			-6.10352			280.762			665.283			175.476
	-74.7986		164.795			296.021			6.10352			262.451			668.335			178.528
	-74.6765		167.847			308.228			3.05176			271.606			672.913			169.373
	-74.707		164.795			305.176			0			265.503			672.913			178.528
	-74.707		167.847			296.021			6.10352			271.606			660.706			177.002
	-74.6155		164.795			311.279			6.10352			259.399			695.801			175.476
	-74.646		164.795			299.072			0			280.762			651.55			173.95
	-74.585		170.898			311.279			6.10352			271.606			671.387			172.424
	-74.5544		158.691			305.176			6.10352			268.555			679.016			178.528
	-74.5239		161.743			302.124			9.15527			274.658			688.171			178.528
	-74.5239		164.795			302.124			0			265.503			668.335			181.58
	-74.4934		177.002			308.228			-3.05176			265.503			679.016			178.528
	-74.4934		161.743			317.383			6.10352			268.555			683.594			183.105
	-74.4324		173.95			311.279			9.15527			265.503			679.016			172.424
	-74.4324		161.743			311.279			12.207			286.865			680.542			175.476
	-74.4019		161.743			308.228			3.05176			283.813			689.697			186.157
	-74.4019		161.743			311.279			9.15527			262.451			668.335			180.054
	-74.3408		167.847			317.383			0			289.917			701.904			181.58
	-74.3103		177.002			308.228			9.15527			277.71			685.12			177.002
	-74.3103		164.795			308.228			6.10352			268.555			683.594			186.157
	-74.3408		173.95			308.228			12.207			277.71			686.646			167.847
	-74.2493		170.898			314.331			6.10352			265.503			688.171			183.105
	-74.3408		173.95			314.331			-3.05176			268.555			685.12			195.312
	-74.1882		173.95			320.435			6.10352			283.813			689.697			190.735
	-74.1882		164.795			311.279			6.10352			283.813			688.171			175.476
	-74.1882		173.95			317.383			6.10352			277.71			694.275			184.631
	-74.0967		173.95			311.279			6.10352			271.606			692.749			181.58
	-74.0967		167.847			317.383			9.15527			277.71			686.646			189.209
	-74.1272		170.898			317.383			12.207			277.71			691.223			187.683
	-74.0662		167.847			317.383			0			283.813			692.749			173.95
	-74.0967		170.898			326.538			12.207			280.762			694.275			279.236
	-74.1272		161.743			320.435			18.3105			283.813			701.904			155.64
	-74.0051		180.054			317.383			15.2588			283.813			700.378			215.149
	-73.9136		161.743			317.383			9.15527			280.762			697.327			239.563
	-73.9441		173.95			314.331			-6.10352			289.917			698.853			155.64
	-73.9441		192.261			314.331			6.10352			280.762			706.482			189.209
	-73.9136		180.054			317.383			27.4658			283.813			697.327			192.261
	-73.8831		170.898			308.228			12.207			323.486			708.008			190.735
	-73.7915		177.002			323.486			3.05176			234.985			708.008			199.89
	-73.8831		183.105			323.486			12.207			341.797			706.482			187.683
	-73.7915		180.054			317.383			3.05176			265.503			700.378			184.631
	-73.7915		167.847			317.383			18.3105			268.555			711.06			192.261
	-73.7305		177.002			323.486			-6.10352			292.969			711.06			190.735
	-73.7305		180.054			320.435			6.10352			289.917			711.06			195.312
	-73.7305		177.002			320.435			21.3623			250.244			708.008			195.312
	-73.7		180.054			320.435			15.2588			335.693			715.637			199.89
	-73.6694		173.95			320.435			27.4658			277.71			717.163			192.261
	-73.6389		189.209			329.59			9.15527			286.865			714.111			213.623
	-73.6084		173.95			320.435			9.15527			283.813			720.215			183.105
	-73.6084		173.95			323.486			6.10352			292.969			723.267			196.838
	-73.5779		173.95			320.435			3.05176			286.865			720.215			202.942
	-73.5474		183.105			320.435			9.15527			286.865			720.215			195.312
	-73.5168		183.105			329.59			27.4658			286.865			721.741			196.838
	-73.5168		177.002			329.59			15.2588			277.71			718.689			201.416
	-73.4863		170.898			326.538			9.15527			292.969			717.163			190.735
	-73.4558		167.847			335.693			21.3623			289.917			724.792			201.416
	-73.4253		177.002			329.59			15.2588			302.124			727.844			196.838
	-73.4253		183.105			326.538			-12.207			296.021			724.792			196.838
	-73.3948		180.054			357.056			24.4141			302.124			727.844			199.89
	-73.3643		180.054			311.279			24.4141			302.124			724.792			210.571
	-73.3337		189.209			308.228			24.4141			299.072			730.896			198.364
	-73.3032		177.002			344.849			15.2588			289.917			723.267			193.787
	-73.2422		183.105			302.124			21.3623			292.969			729.37			201.416
	-73.3032		192.261			335.693			18.3105			299.072			735.474			202.942
	-73.2727		183.105			305.176			15.2588			283.813			733.948			207.52
	-73.2117		186.157			369.263			18.3105			289.917			732.422			199.89
	-73.1506		177.002			305.176			21.3623			292.969			738.525			205.994
	-73.1506		183.105			347.9			6.10352			292.969			733.948			204.468
	-73.1812		186.157			320.435			9.15527			289.917			727.844			202.942
	-73.1506		170.898			335.693			15.2588			302.124			735.474			207.52
	-73.1201		201.416			314.331			24.4141			299.072			737			205.994
	-73.0286		189.209			341.797			21.3623			311.279			743.103			202.942
	-73.0896		186.157			329.59			15.2588			305.176			737			205.994
	-73.0591		186.157			338.745			15.2588			305.176			738.525			210.571
	-73.0286		192.261			335.693			15.2588			302.124			746.155			205.994
	-72.937		198.364			320.435			18.3105			289.917			743.103			215.149
	-72.998		204.468			347.9			24.4141			305.176			743.103			210.571
	-72.937		189.209			335.693			21.3623			292.969			749.207			209.045
	-72.9065		189.209			341.797			15.2588			305.176			749.207			212.097
	-72.876		198.364			335.693			18.3105			305.176			746.155			204.468
	-72.8455		183.105			338.745			18.3105			299.072			752.258			207.52
	-72.8149		180.054			335.693			21.3623			317.383			750.732			215.149
	-72.8149		210.571			335.693			12.207			305.176			750.732			205.994
	-72.8149		183.105			344.849			21.3623			299.072			747.681			209.045
	-72.7539		195.312			341.797			18.3105			317.383			752.258			215.149
	-72.7539		192.261			344.849			27.4658			305.176			753.784			209.045
	-72.7234		189.209			341.797			27.4658			317.383			759.888			213.623
	-72.7234		195.312			335.693			30.5176			308.228			759.888			216.675
	-72.6929		183.105			338.745			21.3623			311.279			761.414			215.149
	-72.6624		189.209			341.797			27.4658			305.176			761.414			212.097
	-72.6013		180.054			341.797			21.3623			302.124			759.888			221.252
	-72.6624		180.054			341.797			21.3623			308.228			755.31			216.675
	-72.5708		192.261			347.9			24.4141			299.072			761.414			219.727
	-72.5708		198.364			344.849			24.4141			302.124			758.362			218.201
	-72.5403		180.054			350.952			30.5176			314.331			764.465			218.201
	-72.5098		189.209			347.9			24.4141			314.331			761.414			218.201
	-72.4792		180.054			354.004			18.3105			292.969			765.991			205.994
[truncated: 4,901 more rows]

## Sheet: 8B
	TREK-1	+POPDC-1	+AC9	+POPDC-1+AC9	+AC9D	+POPDC-1+AC9D
	5ng/µl	25 ng/µl	25 ng/µl	25 ng/µl each	25 ng/µl	25 ng/µl each
2022-06-09	1.03247	1.11146	0.671443	0.680389
	1.22352	0.733596	0.817291	1.78867
	1.15749	1.53759	0.845307	1.60398
	0.646958	1.44589	0.858962	0.853547
	0.946542	1.16973	0.523358	1.49839
	1.25189	0.920056	0.853547	2.15723
	0.816232	2.31886	0.822235	1.03141
	0.812583	2.06707	0.786685	1.03789
	0.914288	1.74982	0.767027	2.15323
	0.643074	2.02857	1.12476	1.3403
	1.16784	1.96795	0.799634	1.47614
	0.96055	2.37783	1.8148	0.697693
	1.03283	2.01598	0.76585	0.416003
	0.879091	1.4865	1.11075	1.70992
	1.19739	1.40857	0.888038	1.1589
	0.973851	2.00421	1.05001	1.01376
	1.06402	1.96218	1.06296	1.21634
	1.50274	2.52862	0.816938	0.342667
	1.06155	0.986447	0.780564	1.69379
	0.84672	2.60514	0.664262	1.06838
	0.700518	1.73617	0.698046	1.05401
	1.16784			1.43871
2022-06-10	1.38698	1.40539	0.84557	0.972511
	0.858494	1.30164	0.800777	0.701809
	1.268	1.14389	0.772096	1.03572
	1.19683	2.41189	0.512724	0.279909
	1.04439	1.40486	0.650997	0.821314
	0.94985	2.28052	0.535917	0.911431
	0.64781	1.31297	0.718097	1.0644
	1.2356	1.55234	0.627804	1.45177
	0.72447	1.04439	0.885051	1.38202
	0.786082	1.24268	0.53875	1.28535
	0.751027	0.919575	0.522461	1.63325
	0.921699	1.09202	0.166423	0.535917
	2.29203	0.9001	0.748903	1.33067
	0.814233	1.82569	0.635417	1.34165
	0.975167	1.74673	0.194042	1.72566
	1.17842	2.64276	0.682865	1.92395
	0.379763	1.20922	0.244146	2.16066
	0.392333	0.836363	0.274952	1.12229
	1.19683	1.78037		1.13026
		1.5318
		1.01854
2022-06-28	0.498386	2.23744			3.96372	1.32725
	1.27492	1.49671			1.92594	1.93591
	0.985049	1.21013			3.57227	2.19119
	1.25788	1.60865			2.93591	1.38018
	1.17664	1.77741			1.8766	0.857258
	1.64484	1.85048			4.66707	1.2816
	1.26216	1.99133			2.21153	1.19458
	0.725479	2.23465			5.01964	1.57885
	0.698765	2.52702			1.5642	1.32845
	0.775719	2.85497			2.53649	2.13766
	1.70594				3.24193	1.76376
	1.22229				0.777812	1.29376
	0.707537				2.15859	1.79994
	0.461823				2.04087	1.83134
	0.849383				2.86892	1.1252
	0.883673				3.30483	1.14713
	1.16019					1.65211
	0.793063					3.63128
	0.916269					3.58802
2022-07-07	1.53619	1.52555			2.47772	1.35989
	1.2173	1.89463			1.92227	1.08684
	0.732929	2.55879			2.96133	1.0419
	1.3307	2.0778			1.83962	2.34214
	1.30507	1.92164			4.35903	0.927845
	1.0775	1.32272			2.37837	1.76044
	0.781973	2.12233			3.06583	1.80633
	1.31463	1.20058			4.21642	1.39129
	1.05376	1.41146			3.2347	2.13126
	0.95767	1.65762			1.06279	1.17107
	1.39676	0.881636			4.86701	1.55344
	0.623709	3.53789			4.45775	1.32461
	0.454103	1.9313			1.78575	1.73292
	1.00955	1.39571			2.1906	1.23776
	1.44863	1.9585			3.36324	1.17653
	1.13106	0.895184			2.11141	2.03989
	1.56752	2.13063			1.74059	1.54546
	1.25887	1.07109			3.2767	1.74605
	0.932045	1.27273			1.83006	1.99831
	0.71182	0.963131			2.57675	1.38741
	0.728203	1.33007			2.21906	1.52078
	1.20604	2.40946			1.29195	1.83511
	0.732614	2.36335			4.1638	1.60123
	0.677479	1.08905			4.75033	2.49568
	0.729778	1.73481			3.07192	1.34477
	0.73776	1.98098			3.28857	2.0066
	0.595144
	0.751202
2022-07-15	0.496017	1.18622	0.542003	0.800904	1.97892	0.604085
	1.04097	1.30315	0.39954	0.873611	1.85121	2.54292
	1.22749	1.03083	0.270545	0.573285	2.8	1.98498
	1.11073	1.51944	0.142624	0.314062	1.81322	0.928128
	1.81387	1.39662	0.157863		1.81714	1.08422
	1.16755	2.00677			1.35503	0.981196
	0.334881	1.33378				1.04129
	0.799455					1.27744
	1.00904
-theophylline
Avg	1	1.65847	0.690728	1.17342	2.7247	1.60482
StDev	0.330902	0.55214	0.308585	0.489354	1.0784	0.591139
SEM	0.033598	0.0598879	0.046521	0.0729486	0.155653	0.0811991
n	97	85	44	45	48	53
t-test		1.05296e-18	5.59384e-07	2.27933e-06	8.15992e-30	0.000183645
				0.0143364	1.69127e-20
				3.02111e-07
	TREK-1	+POPDC-1	+AC9	+POPDC-1+AC9	+AC9D	+POPDC-1+AC9D

## Sheet: 8C
Voltage	-120.819	TREK-1	-274.658		+POPDC1	-317.383		+AC9	-326.538		+POPDC1+AC9	-205.994		+AC9D	-408.936		+POPDC1+AC9D	-473.022
	-120.758		-277.71			-314.331			-341.797			-212.097			-402.832			-476.074
	-120.789		-280.762			-311.279			-335.693			-202.942			-402.832			-457.764
	-120.728		-277.71			-308.228			-326.538			-202.942			-393.677			-479.126
	-120.667		-280.762			-312.805			-326.538			-205.994			-393.677			-479.126
	-120.667		-280.762			-311.279			-323.486			-199.89			-405.884			-463.867
	-120.667		-277.71			-317.383			-344.849			-202.942			-396.729			-469.971
	-120.636		-277.71			-309.753			-338.745			-195.312			-396.729			-463.867
	-120.575		-280.762			-318.909			-326.538			-202.942			-399.78			-476.074
	-120.544		-277.71			-314.331			-320.435			-204.468			-396.729			-473.022
	-120.514		-277.71			-309.753			-332.642			-202.942			-402.832			-473.022
	-120.544		-280.762			-309.753			-332.642			-201.416			-393.677			-463.867
	-120.483		-262.451			-318.909			-338.745			-202.942			-393.677			-473.022
	-120.514		-277.71			-309.753			-332.642			-198.364			-393.677			-466.919
	-120.453		-286.865			-317.383			-332.642			-199.89			-393.677			-482.178
	-120.422		-277.71			-312.805			-335.693			-195.312			-405.884			-463.867
	-120.422		-274.658			-312.805			-332.642			-195.312			-399.78			-476.074
	-120.361		-274.658			-309.753			-341.797			-198.364			-387.573			-479.126
	-120.361		-268.555			-302.124			-320.435			-204.468			-396.729			-469.971
	-120.331		-280.762			-311.279			-338.745			-204.468			-396.729			-476.074
	-120.331		-277.71			-315.857			-335.693			-193.787			-390.625			-473.022
	-120.3		-274.658			-311.279			-335.693			-196.838			-387.573			-473.022
	-120.239		-274.658			-311.279			-338.745			-193.787			-381.47			-479.126
	-120.239		-277.71			-305.176			-329.59			-201.416			-396.729			-460.815
	-120.3		-280.762			-308.228			-332.642			-201.416			-396.729			-466.919
	-120.178		-277.71			-303.65			-347.9			-201.416			-387.573			-469.971
	-120.209		-274.658			-303.65			-332.642			-198.364			-393.677			-479.126
	-120.148		-274.658			-306.702			-329.59			-204.468			-387.573			-469.971
	-120.117		-277.71			-303.65			-341.797			-199.89			-390.625			-463.867
	-120.087		-277.71			-309.753			-341.797			-202.942			-390.625			-479.126
	-120.087		-274.658			-315.857			-335.693			-192.261			-390.625			-466.919
	-120.087		-286.865			-303.65			-329.59			-199.89			-396.729			-466.919
	-120.087		-289.917			-300.598			-341.797			-209.045			-396.729			-457.764
	-119.995		-277.71			-303.65			-332.642			-204.468			-393.677			-466.919
	-119.965		-277.71			-302.124			-338.745			-205.994			-396.729			-463.867
	-119.934		-277.71			-311.279			-329.59			-204.468			-381.47			-476.074
	-119.904		-277.71			-303.65			-335.693			-202.942			-387.573			-463.867
	-119.904		-277.71			-312.805			-326.538			-204.468			-399.78			-463.867
	-119.904		-286.865			-300.598			-341.797			-196.838			-390.625			-466.919
	-119.873		-277.71			-312.805			-332.642			-196.838			-396.729			-463.867
	-119.812		-280.762			-308.228			-326.538			-204.468			-399.78			-460.815
	-119.812		-274.658			-311.279			-338.745			-204.468			-387.573			-457.764
	-119.781		-268.555			-306.702			-323.486			-202.942			-393.677			-454.712
	-119.751		-274.658			-309.753			-326.538			-199.89			-384.521			-466.919
	-119.751		-283.813			-305.176			-326.538			-202.942			-390.625			-466.919
	-119.72		-274.658			-312.805			-314.331			-196.838			-399.78			-466.919
	-119.72		-280.762			-303.65			-344.849			-204.468			-393.677			-454.712
	-119.659		-271.606			-308.228			-338.745			-193.787			-390.625			-460.815
	-119.659		-277.71			-309.753			-335.693			-202.942			-393.677			-460.815
	-119.629		-277.71			-311.279			-323.486			-198.364			-390.625			-460.815
	-119.598		-268.555			-303.65			-329.59			-201.416			-390.625			-463.867
	-119.598		-271.606			-305.176			-326.538			-193.787			-396.729			-457.764
	-119.568		-256.348			-318.909			-329.59			-199.89			-384.521			-466.919
	-119.507		-274.658			-305.176			-329.59			-201.416			-390.625			-463.867
	-119.537		-283.813			-308.228			-335.693			-196.838			-390.625			-469.971
	-119.476		-274.658			-305.176			-341.797			-190.735			-396.729			-454.712
	-119.507		-271.606			-308.228			-326.538			-192.261			-390.625			-457.764
	-119.385		-271.606			-308.228			-332.642			-195.312			-390.625			-460.815
	-119.385		-271.606			-305.176			-320.435			-204.468			-387.573			-457.764
	-119.354		-274.658			-305.176			-332.642			-201.416			-390.625			-463.867
	-119.354		-268.555			-300.598			-335.693			-193.787			-381.47			-460.815
	-119.324		-277.71			-303.65			-326.538			-190.735			-378.418			-460.815
	-119.324		-274.658			-309.753			-335.693			-196.838			-384.521			-469.971
	-119.263		-280.762			-303.65			-335.693			-195.312			-399.78			-451.66
	-119.324		-277.71			-305.176			-332.642			-199.89			-390.625			-460.815
	-119.263		-274.658			-302.124			-341.797			-196.838			-381.47			-460.815
	-119.232		-268.555			-299.072			-326.538			-196.838			-384.521			-460.815
	-119.202		-283.813			-303.65			-323.486			-204.468			-384.521			-469.971
	-119.141		-277.71			-299.072			-332.642			-201.416			-390.625			-460.815
	-119.11		-280.762			-302.124			-332.642			-202.942			-387.573			-466.919
	-119.141		-277.71			-303.65			-338.745			-192.261			-390.625			-463.867
	-119.11		-274.658			-309.753			-335.693			-195.312			-387.573			-457.764
	-119.08		-283.813			-297.546			-329.59			-204.468			-387.573			-451.66
	-119.019		-274.658			-305.176			-329.59			-195.312			-387.573			-454.712
	-118.988		-271.606			-302.124			-335.693			-198.364			-390.625			-460.815
	-119.019		-274.658			-302.124			-332.642			-205.994			-384.521			-460.815
	-118.958		-280.762			-300.598			-332.642			-204.468			-384.521			-454.712
	-118.958		-280.762			-300.598			-326.538			-198.364			-384.521			-457.764
	-118.958		-283.813			-299.072			-335.693			-196.838			-396.729			-457.764
	-118.896		-277.71			-305.176			-326.538			-199.89			-381.47			-451.66
	-118.866		-271.606			-300.598			-332.642			-202.942			-393.677			-448.608
	-118.866		-274.658			-308.228			-329.59			-199.89			-390.625			-451.66
	-118.805		-274.658			-296.021			-323.486			-198.364			-396.729			-445.557
	-118.805		-274.658			-308.228			-326.538			-199.89			-384.521			-460.815
	-118.805		-274.658			-306.702			-323.486			-202.942			-381.47			-457.764
	-118.805		-280.762			-300.598			-308.228			-198.364			-393.677			-451.66
	-118.744		-268.555			-305.176			-341.797			-196.838			-390.625			-448.608
	-118.713		-271.606			-302.124			-332.642			-193.787			-387.573			-445.557
	-118.713		-274.658			-308.228			-326.538			-196.838			-393.677			-448.608
	-118.683		-274.658			-306.702			-311.279			-195.312			-384.521			-451.66
	-118.622		-274.658			-300.598			-332.642			-199.89			-390.625			-454.712
	-118.591		-274.658			-303.65			-338.745			-198.364			-390.625			-454.712
	-118.591		-259.399			-308.228			-329.59			-196.838			-384.521			-460.815
	-118.53		-268.555			-305.176			-323.486			-198.364			-387.573			-451.66
	-118.561		-277.71			-305.176			-329.59			-192.261			-387.573			-451.66
	-118.53		-271.606			-308.228			-329.59			-192.261			-393.677			-445.557
	-118.53		-262.451			-305.176			-326.538			-189.209			-384.521			-442.505
	-118.439		-271.606			-302.124			-332.642			-190.735			-384.521			-451.66
	-118.408		-271.606			-302.124			-320.435			-199.89			-384.521			-451.66
	-118.408		-277.71			-302.124			-326.538			-199.89			-381.47			-451.66
	-118.439		-271.606			-300.598			-329.59			-187.683			-378.418			-454.712
	-118.347		-271.606			-294.495			-332.642			-184.631			-375.366			-445.557
	-118.378		-277.71			-300.598			-329.59			-192.261			-372.314			-454.712
	-118.317		-274.658			-300.598			-329.59			-192.261			-390.625			-448.608
	-118.317		-274.658			-300.598			-332.642			-193.787			-381.47			-451.66
	-118.286		-277.71			-306.702			-350.952			-198.364			-375.366			-454.712
	-118.256		-274.658			-297.546			-320.435			-196.838			-381.47			-451.66
	-118.225		-277.71			-294.495			-323.486			-199.89			-378.418			-451.66
	-118.225		-268.555			-296.021			-332.642			-193.787			-384.521			-448.608
	-118.225		-271.606			-299.072			-341.797			-198.364			-384.521			-448.608
	-118.195		-277.71			-305.176			-335.693			-193.787			-384.521			-451.66
	-118.103		-274.658			-302.124			-332.642			-195.312			-384.521			-442.505
	-118.073		-286.865			-292.969			-332.642			-198.364			-387.573			-442.505
	-118.103		-277.71			-296.021			-326.538			-196.838			-381.47			-448.608
	-118.103		-271.606			-296.021			-332.642			-195.312			-378.418			-445.557
	-118.042		-271.606			-303.65			-320.435			-198.364			-378.418			-448.608
	-117.981		-280.762			-303.65			-329.59			-198.364			-384.521			-445.557
	-118.042		-277.71			-300.598			-329.59			-199.89			-387.573			-442.505
	-117.981		-280.762			-303.65			-338.745			-193.787			-378.418			-448.608
	-117.95		-268.555			-302.124			-335.693			-192.261			-384.521			-448.608
	-117.889		-277.71			-300.598			-323.486			-202.942			-384.521			-436.401
	-117.92		-271.606			-299.072			-323.486			-201.416			-384.521			-439.453
	-117.92		-265.503			-294.495			-320.435			-196.838			-390.625			-427.246
	-117.859		-265.503			-299.072			-329.59			-193.787			-378.418			-451.66
	-117.859		-271.606			-299.072			-320.435			-195.312			-384.521			-436.401
	-117.828		-274.658			-303.65			-317.383			-195.312			-387.573			-439.453
	-117.737		-274.658			-308.228			-335.693			-196.838			-387.573			-439.453
	-117.767		-265.503			-305.176			-335.693			-190.735			-384.521			-442.505
	-117.767		-268.555			-300.598			-326.538			-195.312			-381.47			-439.453
	-117.737		-268.555			-296.021			-323.486			-190.735			-378.418			-439.453
	-117.676		-268.555			-294.495			-326.538			-193.787			-378.418			-442.505
	-117.676		-271.606			-294.495			-323.486			-192.261			-384.521			-442.505
	-117.615		-259.399			-308.228			-332.642			-192.261			-378.418			-448.608
	-117.645		-274.658			-297.546			-329.59			-195.312			-384.521			-439.453
	-117.584		-271.606			-300.598			-323.486			-186.157			-381.47			-439.453
	-117.645		-271.606			-302.124			-326.538			-189.209			-384.521			-430.298
	-117.554		-262.451			-297.546			-332.642			-187.683			-372.314			-442.505
	-117.523		-265.503			-294.495			-329.59			-193.787			-378.418			-439.453
	-117.493		-274.658			-294.495			-323.486			-193.787			-384.521			-439.453
	-117.493		-271.606			-291.443			-326.538			-195.312			-375.366			-436.401
	-117.523		-271.606			-299.072			-326.538			-190.735			-378.418			-448.608
	-117.462		-274.658			-296.021			-326.538			-187.683			-375.366			-442.505
	-117.432		-271.606			-306.702			-326.538			-196.838			-375.366			-451.66
	-117.401		-268.555			-297.546			-323.486			-187.683			-390.625			-430.298
	-117.401		-274.658			-294.495			-332.642			-195.312			-378.418			-439.453
	-117.34		-271.606			-294.495			-341.797			-195.312			-378.418			-439.453
	-117.249		-265.503			-296.021			-320.435			-196.838			-372.314			-436.401
	-117.31		-268.555			-289.917			-317.383			-195.312			-375.366			-445.557
	-117.279		-274.658			-292.969			-329.59			-193.787			-381.47			-442.505
	-117.279		-271.606			-299.072			-332.642			-192.261			-375.366			-439.453
	-117.249		-274.658			-302.124			-335.693			-190.735			-378.418			-436.401
	-117.188		-274.658			-294.495			-323.486			-189.209			-375.366			-436.401
	-117.157		-277.71			-288.391			-320.435			-195.312			-381.47			-427.246
	-117.157		-265.503			-292.969			-320.435			-190.735			-375.366			-436.401
	-117.126		-265.503			-288.391			-326.538			-193.787			-381.47			-433.35
	-117.065		-271.606			-296.021			-329.59			-193.787			-378.418			-439.453
	-117.065		-283.813			-299.072			-326.538			-198.364			-378.418			-430.298
	-117.065		-271.606			-291.443			-320.435			-196.838			-378.418			-436.401
	-117.035		-274.658			-299.072			-338.745			-187.683			-378.418			-439.453
	-117.004		-268.555			-299.072			-323.486			-183.105			-384.521			-436.401
	-116.943		-274.658			-299.072			-323.486			-198.364			-381.47			-427.246
	-116.943		-271.606			-294.495			-326.538			-195.312			-381.47			-430.298
	-116.913		-268.555			-291.443			-320.435			-195.312			-384.521			-433.35
	-116.913		-268.555			-296.021			-323.486			-189.209			-375.366			-451.66
	-116.913		-265.503			-302.124			-320.435			-192.261			-375.366			-427.246
	-116.913		-274.658			-292.969			-317.383			-189.209			-375.366			-433.35
	-116.821		-271.606			-300.598			-329.59			-192.261			-381.47			-430.298
	-116.791		-265.503			-303.65			-326.538			-195.312			-381.47			-427.246
	-116.821		-268.555			-297.546			-314.331			-192.261			-378.418			-433.35
	-116.76		-271.606			-297.546			-320.435			-189.209			-378.418			-433.35
	-116.73		-262.451			-291.443			-320.435			-189.209			-375.366			-430.298
	-116.699		-268.555			-291.443			-323.486			-196.838			-372.314			-427.246
	-116.699		-250.244			-300.598			-326.538			-190.735			-375.366			-433.35
	-116.669		-274.658			-294.495			-323.486			-187.683			-381.47			-436.401
	-116.638		-271.606			-305.176			-323.486			-190.735			-375.366			-430.298
	-116.638		-268.555			-297.546			-326.538			-184.631			-375.366			-421.143
	-116.608		-262.451			-302.124			-326.538			-189.209			-381.47			-427.246
	-116.547		-262.451			-289.917			-329.59			-189.209			-369.263			-433.35
	-116.577		-265.503			-292.969			-314.331			-192.261			-378.418			-427.246
	-116.516		-265.503			-291.443			-335.693			-187.683			-372.314			-430.298
	-116.547		-268.555			-291.443			-323.486			-183.105			-372.314			-430.298
	-116.455		-268.555			-289.917			-323.486			-186.157			-369.263			-433.35
	-116.455		-268.555			-299.072			-329.59			-181.58			-369.263			-433.35
	-116.425		-271.606			-294.495			-323.486			-190.735			-381.47			-418.091
	-116.425		-268.555			-296.021			-326.538			-189.209			-375.366			-430.298
	-116.364		-268.555			-291.443			-338.745			-195.312			-372.314			-424.194
	-116.394		-259.399			-291.443			-308.228			-189.209			-372.314			-427.246
	-116.364		-262.451			-291.443			-326.538			-193.787			-369.263			-433.35
	-116.302		-271.606			-283.813			-329.59			-192.261			-375.366			-427.246
	-116.272		-268.555			-291.443			-332.642			-190.735			-378.418			-424.194
	-116.302		-271.606			-292.969			-320.435			-184.631			-378.418			-421.143
	-116.211		-268.555			-297.546			-329.59			-190.735			-375.366			-424.194
	-116.18		-283.813			-286.865			-326.538			-192.261			-375.366			-424.194
	-116.211		-268.555			-289.917			-329.59			-184.631			-378.418			-427.246
	-116.18		-265.503			-288.391			-320.435			-193.787			-378.418			-424.194
	-116.119		-262.451			-292.969			-320.435			-195.312			-369.263			-427.246
	-116.089		-277.71			-288.391			-335.693			-193.787			-372.314			-421.143
	-116.119		-274.658			-296.021			-326.538			-195.312			-378.418			-424.194
	-116.089		-271.606			-288.391			-332.642			-186.157			-369.263			-424.194
	-116.028		-271.606			-296.021			-317.383			-192.261			-375.366			-424.194
	-116.089		-271.606			-294.495			-323.486			-193.787			-378.418			-411.987
	-115.997		-265.503			-291.443			-326.538			-193.787			-375.366			-418.091
	-115.967		-262.451			-288.391			-317.383			-192.261			-384.521			-411.987
	-115.967		-271.606			-296.021			-323.486			-193.787			-375.366			-424.194
	-115.906		-265.503			-289.917			-320.435			-192.261			-369.263			-424.194
	-115.875		-268.555			-297.546			-308.228			-189.209			-372.314			-418.091
	-115.906		-268.555			-299.072			-332.642			-189.209			-378.418			-418.091
	-115.875		-259.399			-288.391			-332.642			-184.631			-372.314			-415.039
	-115.875		-262.451			-289.917			-320.435			-189.209			-372.314			-421.143
	-115.784		-268.555			-289.917			-314.331			-187.683			-375.366			-415.039
	-115.753		-265.503			-285.339			-320.435			-189.209			-375.366			-418.091
	-115.753		-259.399			-294.495			-326.538			-186.157			-372.314			-418.091
	-115.784		-253.296			-297.546			-323.486			-190.735			-369.263			-427.246
	-115.753		-268.555			-291.443			-323.486			-187.683			-378.418			-418.091
	-115.692		-268.555			-291.443			-323.486			-187.683			-369.263			-418.091
	-115.662		-265.503			-292.969			-326.538			-183.105			-375.366			-411.987
	-115.631		-256.348			-296.021			-329.59			-187.683			-372.314			-427.246
	-115.601		-262.451			-285.339			-332.642			-186.157			-369.263			-408.936
	-115.57		-259.399			-289.917			-314.331			-189.209			-372.314			-418.091
	-115.54		-265.503			-288.391			-329.59			-186.157			-372.314			-421.143
	-115.54		-271.606			-289.917			-335.693			-183.105			-372.314			-427.246
	-115.54		-265.503			-288.391			-323.486			-183.105			-372.314			-424.194
	-115.509		-265.503			-292.969			-323.486			-187.683			-363.159			-430.298
	-115.509		-274.658			-286.865			-326.538			-187.683			-384.521			-411.987
	-115.448		-265.503			-285.339			-338.745			-183.105			-369.263			-405.884
	-115.417		-262.451			-291.443			-338.745			-189.209			-360.107			-421.143
	-115.387		-259.399			-289.917			-314.331			-184.631			-366.211			-415.039
	-115.356		-262.451			-286.865			-320.435			-192.261			-369.263			-424.194
	-115.387		-262.451			-282.288			-329.59			-189.209			-366.211			-411.987
	-115.326		-265.503			-286.865			-329.59			-187.683			-366.211			-418.091
	-115.295		-271.606			-292.969			-329.59			-180.054			-363.159			-421.143
	-115.265		-265.503			-289.917			-326.538			-186.157			-369.263			-415.039
	-115.265		-271.606			-277.71			-326.538			-190.735			-369.263			-405.884
	-115.234		-262.451			-282.288			-329.59			-184.631			-369.263			-418.091
	-115.234		-265.503			-283.813			-326.538			-189.209			-369.263			-415.039
	-115.204		-259.399			-291.443			-332.642			-193.787			-369.263			-418.091
	-115.112		-271.606			-286.865			-317.383			-192.261			-366.211			-408.936
	-115.143		-268.555			-286.865			-320.435			-192.261			-369.263			-408.936
	-115.143		-271.606			-286.865			-338.745			-183.105			-366.211			-411.987
	-115.082		-262.451			-288.391			-320.435			-181.58			-372.314			-408.936
	-115.082		-265.503			-291.443			-332.642			-192.261			-375.366			-408.936
	-115.021		-268.555			-289.917			-323.486			-189.209			-369.263			-408.936
	-114.99		-262.451			-282.288			-314.331			-193.787			-375.366			-399.78
	-115.021		-265.503			-283.813			-317.383			-187.683			-366.211			-411.987
	-114.99		-262.451			-292.969			-308.228			-186.157			-366.211			-411.987
	-114.929		-265.503			-286.865			-311.279			-187.683			-369.263			-402.832
	-114.96		-268.555			-289.917			-329.59			-184.631			-369.263			-402.832
	-114.929		-262.451			-285.339			-338.745			-184.631			-375.366			-408.936
	-114.929		-265.503			-294.495			-323.486			-189.209			-375.366			-408.936
	-114.838		-262.451			-285.339			-317.383			-186.157			-369.263			-408.936
	-114.807		-256.348			-280.762			-320.435			-189.209			-366.211			-408.936
	-114.807		-259.399			-285.339			-317.383			-183.105			-366.211			-402.832
	-114.807		-247.192			-291.443			-320.435			-181.58			-360.107			-408.936
	-114.777		-265.503			-286.865			-326.538			-187.683			-369.263			-405.884
	-114.746		-274.658			-296.021			-317.383			-181.58			-369.263			-411.987
	-114.716		-265.503			-283.813			-326.538			-186.157			-375.366			-405.884
	-114.685		-259.399			-286.865			-326.538			-180.054			-363.159			-408.936
	-114.624		-259.399			-289.917			-326.538			-183.105			-363.159			-408.936
	-114.594		-259.399			-282.288			-311.279			-189.209			-372.314			-399.78
	-114.624		-256.348			-289.917			-326.538			-184.631			-366.211			-402.832
	-114.624		-259.399			-283.813			-326.538			-178.528			-357.056			-411.987
	-114.532		-265.503			-286.865			-326.538			-184.631			-360.107			-411.987
	-114.532		-262.451			-292.969			-323.486			-180.054			-354.004			-415.039
	-114.502		-265.503			-283.813			-323.486			-189.209			-366.211			-396.729
	-114.471		-268.555			-285.339			-329.59			-180.054			-366.211			-396.729
	-114.441		-265.503			-285.339			-338.745			-184.631			-360.107			-405.884
	-114.441		-256.348			-280.762			-314.331			-181.58			-363.159			-405.884
	-114.441		-259.399			-280.762			-314.331			-187.683			-366.211			-408.936
	-114.38		-265.503			-277.71			-323.486			-187.683			-363.159			-399.78
	-114.38		-265.503			-282.288			-335.693			-189.209			-366.211			-399.78
	-114.41		-271.606			-294.495			-323.486			-175.476			-360.107			-408.936
	-114.349		-262.451			-283.813			-317.383			-183.105			-363.159			-399.78
	-114.319		-268.555			-276.184			-323.486			-186.157			-366.211			-393.677
	-114.258		-262.451			-283.813			-326.538			-184.631			-357.056			-399.78
	-114.227		-262.451			-282.288			-317.383			-186.157			-372.314			-399.78
	-114.197		-262.451			-276.184			-320.435			-187.683			-357.056			-408.936
	-114.227		-268.555			-280.762			-320.435			-189.209			-369.263			-402.832
	-114.197		-265.503			-283.813			-314.331			-184.631			-363.159			-399.78
	-114.166		-265.503			-282.288			-329.59			-184.631			-369.263			-402.832
	-114.166		-262.451			-285.339			-323.486			-181.58			-366.211			-393.677
	-114.105		-262.451			-285.339			-320.435			-187.683			-369.263			-396.729
	-114.075		-265.503			-282.288			-320.435			-183.105			-363.159			-393.677
	-114.044		-253.296			-273.132			-314.331			-189.209			-372.314			-387.573
	-114.014		-262.451			-285.339			-320.435			-183.105			-357.056			-405.884
	-114.044		-265.503			-288.391			-317.383			-186.157			-360.107			-402.832
	-114.014		-265.503			-283.813			-302.124			-184.631			-366.211			-387.573
	-113.953		-268.555			-285.339			-323.486			-183.105			-369.263			-390.625
	-113.983		-265.503			-286.865			-326.538			-180.054			-366.211			-396.729
	-113.922		-262.451			-282.288			-320.435			-186.157			-366.211			-387.573
	-113.892		-262.451			-280.762			-311.279			-181.58			-369.263			-396.729
	-113.892		-262.451			-286.865			-314.331			-187.683			-366.211			-396.729
	-113.861		-253.296			-273.132			-320.435			-181.58			-366.211			-393.677
	-113.861		-247.192			-291.443			-320.435			-183.105			-360.107			-402.832
	-113.831		-262.451			-282.288			-317.383			-183.105			-363.159			-399.78
	-113.739		-259.399			-285.339			-320.435			-177.002			-363.159			-396.729
	-113.708		-262.451			-285.339			-317.383			-177.002			-369.263			-390.625
	-113.739		-250.244			-286.865			-317.383			-177.002			-360.107			-393.677
	-113.708		-256.348			-279.236			-317.383			-175.476			-357.056			-399.78
	-113.708		-259.399			-285.339			-314.331			-187.683			-354.004			-393.677
	-113.647		-253.296			-280.762			-320.435			-180.054			-354.004			-393.677
	-113.647		-259.399			-276.184			-323.486			-175.476			-354.004			-402.832
	-113.617		-259.399			-280.762			-323.486			-181.58			-354.004			-399.78
	-113.586		-265.503			-285.339			-323.486			-181.58			-344.849			-399.78
	-113.586		-265.503			-277.71			-323.486			-178.528			-369.263			-381.47
	-113.525		-262.451			-282.288			-329.59			-178.528			-360.107			-390.625
	-113.495		-262.451			-277.71			-332.642			-181.58			-357.056			-393.677
	-113.525		-256.348			-276.184			-311.279			-183.105			-357.056			-399.78
	-113.464		-262.451			-276.184			-317.383			-184.631			-357.056			-393.677
	-113.464		-262.451			-276.184			-320.435			-180.054			-363.159			-390.625
	-113.342		-262.451			-282.288			-323.486			-183.105			-354.004			-393.677
	-113.434		-259.399			-282.288			-323.486			-175.476			-354.004			-393.677
	-113.403		-262.451			-276.184			-326.538			-183.105			-360.107			-396.729
	-113.342		-274.658			-274.658			-320.435			-184.631			-360.107			-384.521
	-113.281		-259.399			-274.658			-323.486			-181.58			-363.159			-387.573
	-113.312		-262.451			-282.288			-320.435			-181.58			-357.056			-390.625
	-113.251		-253.296			-274.658			-314.331			-184.631			-350.952			-396.729
	-113.251		-268.555			-274.658			-320.435			-184.631			-350.952			-390.625
	-113.22		-262.451			-283.813			-317.383			-187.683			-360.107			-390.625
	-113.22		-265.503			-283.813			-326.538			-178.528			-360.107			-390.625
	-113.159		-259.399			-276.184			-317.383			-180.054			-363.159			-387.573
	-113.129		-265.503			-273.132			-311.279			-181.58			-363.159			-375.366
	-113.129		-265.503			-282.288			-320.435			-186.157			-360.107			-378.418
	-113.129		-262.451			-277.71			-311.279			-178.528			-366.211			-378.418
	-113.098		-253.296			-277.71			-317.383			-184.631			-354.004			-387.573
	-113.068		-256.348			-276.184			-314.331			-181.58			-354.004			-390.625
	-113.068		-262.451			-277.71			-296.021			-178.528			-357.056			-381.47
	-113.007		-259.399			-286.865			-326.538			-184.631			-363.159			-378.418
	-112.976		-256.348			-280.762			-320.435			-180.054			-357.056			-378.418
	-112.976		-256.348			-282.288			-311.279			-180.054			-360.107			-393.677
	-112.946		-253.296			-274.658			-305.176			-177.002			-357.056			-378.418
	-112.946		-256.348			-277.71			-314.331			-177.002			-360.107			-384.521
	-112.885		-253.296			-276.184			-320.435			-172.424			-357.056			-381.47
	-112.854		-247.192			-282.288			-314.331			-178.528			-357.056			-390.625
	-112.854		-262.451			-283.813			-317.383			-186.157			-354.004			-384.521
	-112.823		-259.399			-282.288			-323.486			-180.054			-360.107			-384.521
	-112.793		-259.399			-282.288			-320.435			-173.95			-360.107			-378.418
	-112.823		-250.244			-276.184			-323.486			-170.898			-354.004			-378.418
	-112.732		-253.296			-277.71			-317.383			-180.054			-354.004			-384.521
	-112.732		-256.348			-276.184			-311.279			-184.631			-354.004			-375.366
	-112.701		-250.244			-277.71			-320.435			-180.054			-354.004			-378.418
	-112.701		-256.348			-276.184			-323.486			-178.528			-350.952			-387.573
	-112.671		-256.348			-279.236			-317.383			-177.002			-350.952			-384.521
	-112.64		-256.348			-285.339			-323.486			-173.95			-335.693			-396.729
	-112.61		-259.399			-273.132			-320.435			-181.58			-363.159			-372.314
	-112.579		-259.399			-274.658			-320.435			-175.476			-363.159			-375.366
	-112.579		-256.348			-276.184			-335.693			-178.528			-354.004			-384.521
	-112.518		-250.244			-271.606			-311.279			-178.528			-347.9			-384.521
	-112.518		-259.399			-273.132			-314.331			-187.683			-350.952			-384.521
	-112.488		-253.296			-271.606			-317.383			-175.476			-357.056			-387.573
	-112.427		-259.399			-271.606			-323.486			-181.58			-357.056			-378.418
	-112.457		-265.503			-282.288			-323.486			-170.898			-354.004			-381.47
	-112.396		-262.451			-271.606			-317.383			-177.002			-354.004			-378.418
	-112.335		-262.451			-274.658			-311.279			-186.157			-360.107			-375.366
	-112.366		-259.399			-276.184			-314.331			-178.528			-350.952			-378.418
	-112.366		-256.348			-273.132			-323.486			-175.476			-354.004			-381.47
	-112.335		-253.296			-265.503			-317.383			-181.58			-350.952			-381.47
	-112.305		-262.451			-274.658			-326.538			-184.631			-354.004			-378.418
	-112.274		-265.503			-270.081			-311.279			-181.58			-357.056			-363.159
	-112.244		-259.399			-273.132			-320.435			-173.95			-350.952			-381.47
	-112.213		-259.399			-274.658			-323.486			-178.528			-360.107			-378.418
	-112.183		-259.399			-271.606			-317.383			-181.58			-357.056			-363.159
	-112.152		-256.348			-271.606			-317.383			-183.105			-360.107			-366.211
	-112.122		-253.296			-268.555			-311.279			-184.631			-366.211			-360.107
	-112.122		-259.399			-273.132			-308.228			-178.528			-347.9			-384.521
	-112.122		-250.244			-274.658			-314.331			-177.002			-350.952			-372.314
	-112.122		-253.296			-276.184			-299.072			-180.054			-354.004			-369.263
	-112.061		-256.348			-280.762			-323.486			-181.58			-360.107			-363.159
	-112		-256.348			-273.132			-326.538			-169.373			-350.952			-366.211
	-112		-253.296			-282.288			-320.435			-177.002			-360.107			-372.314
	-112		-256.348			-273.132			-311.279			-175.476			-360.107			-366.211
	-112		-253.296			-267.029			-317.383			-184.631			-354.004			-372.314
	-111.938		-250.244			-268.555			-314.331			-178.528			-350.952			-375.366
	-111.908		-244.141			-280.762			-320.435			-167.847			-350.952			-372.314
	-111.877		-259.399			-277.71			-314.331			-180.054			-350.952			-369.263
	-111.877		-256.348			-271.606			-320.435			-173.95			-350.952			-369.263
	-111.847		-250.244			-277.71			-320.435			-177.002			-360.107			-360.107
	-111.816		-250.244			-282.288			-314.331			-172.424			-354.004			-366.211
	-111.755		-259.399			-276.184			-323.486			-172.424			-354.004			-378.418
	-111.755		-253.296			-276.184			-320.435			-181.58			-350.952			-363.159
	-111.725		-253.296			-273.132			-317.383			-178.528			-354.004			-369.263
	-111.725		-250.244			-270.081			-323.486			-167.847			-344.849			-372.314
	-111.694		-259.399			-262.451			-314.331			-173.95			-350.952			-366.211
	-111.664		-259.399			-277.71			-314.331			-172.424			-335.693			-378.418
	-111.633		-256.348			-276.184			-326.538			-173.95			-357.056			-363.159
	-111.664		-259.399			-270.081			-326.538			-173.95			-350.952			-369.263
	-111.603		-253.296			-276.184			-332.642			-181.58			-347.9			-375.366
	-111.542		-250.244			-265.503			-317.383			-175.476			-354.004			-372.314
	-111.542		-253.296			-268.555			-308.228			-180.054			-347.9			-369.263
	-111.511		-256.348			-265.503			-317.383			-170.898			-341.797			-369.263
	-111.511		-250.244			-273.132			-323.486			-173.95			-347.9			-366.211
	-111.481		-271.606			-277.71			-314.331			-175.476			-350.952			-369.263
	-111.45		-259.399			-277.71			-314.331			-183.105			-350.952			-372.314
	-111.42		-265.503			-254.822			-317.383			-175.476			-350.952			-357.056
	-111.42		-256.348			-267.029			-317.383			-172.424			-350.952			-366.211
	-111.389		-256.348			-268.555			-308.228			-173.95			-354.004			-363.159
	-111.389		-253.296			-274.658			-314.331			-184.631			-344.849			-372.314
	-111.298		-259.399			-273.132			-314.331			-178.528			-347.9			-357.056
	-111.298		-262.451			-273.132			-320.435			-181.58			-347.9			-369.263
	-111.298		-256.348			-271.606			-326.538			-170.898			-354.004			-369.263
	-111.298		-253.296			-268.555			-311.279			-166.321			-354.004			-357.056
	-111.237		-262.451			-267.029			-320.435			-181.58			-354.004			-350.952
	-111.206		-250.244			-274.658			-314.331			-178.528			-357.056			-366.211
	-111.206		-253.296			-268.555			-317.383			-183.105			-360.107			-347.9
	-111.145		-256.348			-267.029			-311.279			-175.476			-341.797			-366.211
	-111.145		-256.348			-273.132			-314.331			-172.424			-338.745			-366.211
	-111.115		-247.192			-267.029			-296.021			-173.95			-350.952			-354.004
	-111.115		-262.451			-276.184			-314.331			-173.95			-357.056			-357.056
	-111.115		-250.244			-271.606			-323.486			-175.476			-350.952			-357.056
	-111.084		-253.296			-270.081			-311.279			-172.424			-347.9			-350.952
	-111.023		-250.244			-273.132			-305.176			-175.476			-354.004			-360.107
	-111.023		-244.141			-270.081			-311.279			-178.528			-344.849			-360.107
	-110.992		-247.192			-262.451			-311.279			-178.528			-354.004			-357.056
	-110.992		-241.089			-276.184			-320.435			-173.95			-344.849			-363.159
	-110.931		-256.348			-273.132			-308.228			-175.476			-344.849			-360.107
	-110.931		-253.296			-273.132			-314.331			-172.424			-347.9			-350.952
	-110.901		-253.296			-270.081			-317.383			-166.321			-354.004			-350.952
	-110.87		-241.089			-268.555			-314.331			-169.373			-344.849			-350.952
	-110.84		-247.192			-267.029			-314.331			-169.373			-347.9			-360.107
	-110.84		-247.192			-267.029			-308.228			-183.105			-350.952			-357.056
	-110.84		-250.244			-268.555			-323.486			-175.476			-341.797			-354.004
	-110.748		-259.399			-267.029			-317.383			-170.898			-341.797			-360.107
	-110.748		-253.296			-268.555			-320.435			-169.373			-344.849			-360.107
	-110.748		-250.244			-270.081			-320.435			-166.321			-326.538			-363.159
	-110.718		-253.296			-270.081			-314.331			-175.476			-347.9			-344.849
	-110.687		-256.348			-260.925			-320.435			-173.95			-347.9			-354.004
	-110.626		-259.399			-271.606			-338.745			-173.95			-344.849			-357.056
	-110.657		-247.192			-270.081			-305.176			-175.476			-341.797			-360.107
	-110.596		-253.296			-263.977			-308.228			-175.476			-341.797			-354.004
	-110.596		-253.296			-259.399			-317.383			-172.424			-341.797			-354.004
	-110.535		-250.244			-263.977			-323.486			-173.95			-344.849			-357.056
	-110.535		-256.348			-270.081			-311.279			-172.424			-341.797			-354.004
	-110.504		-256.348			-268.555			-314.331			-175.476			-344.849			-357.056
	-110.474		-262.451			-259.399			-317.383			-173.95			-341.797			-350.952
	-110.474		-256.348			-267.029			-311.279			-172.424			-344.849			-360.107
	-110.443		-247.192			-260.925			-320.435			-173.95			-341.797			-347.9
	-110.413		-244.141			-260.925			-311.279			-180.054			-332.642			-354.004
	-110.382		-262.451			-265.503			-311.279			-177.002			-341.797			-350.952
	-110.382		-262.451			-263.977			-305.176			-175.476			-344.849			-344.849
	-110.382		-253.296			-263.977			-320.435			-170.898			-347.9			-350.952
	-110.321		-256.348			-267.029			-308.228			-173.95			-338.745			-347.9
	-110.291		-256.348			-270.081			-314.331			-180.054			-354.004			-338.745
	-110.26		-253.296			-271.606			-314.331			-173.95			-341.797			-344.849
	-110.229		-247.192			-260.925			-311.279			-175.476			-350.952			-332.642
	-110.26		-247.192			-262.451			-308.228			-172.424			-329.59			-347.9
	-110.199		-253.296			-263.977			-311.279			-177.002			-338.745			-350.952
	-110.168		-250.244			-262.451			-292.969			-167.847			-347.9			-344.849
	-110.138		-262.451			-263.977			-311.279			-170.898			-332.642			-341.797
	-110.107		-250.244			-270.081			-323.486			-172.424			-344.849			-341.797
	-110.138		-247.192			-268.555			-317.383			-172.424			-347.9			-350.952
	-110.107		-247.192			-271.606			-308.228			-172.424			-338.745			-338.745
	-110.046		-244.141			-259.399			-305.176			-175.476			-341.797			-347.9
	-110.046		-247.192			-263.977			-305.176			-170.898			-344.849			-338.745
	-110.016		-238.037			-268.555			-311.279			-169.373			-335.693			-344.849
	-110.016		-247.192			-259.399			-314.331			-170.898			-341.797			-341.797
	-109.955		-256.348			-273.132			-314.331			-169.373			-341.797			-338.745
	-109.924		-253.296			-256.348			-305.176			-172.424			-344.849			-338.745
	-109.894		-238.037			-263.977			-323.486			-158.691			-341.797			-338.745
	-109.894		-241.089			-259.399			-314.331			-164.795			-341.797			-341.797
	-109.863		-247.192			-268.555			-311.279			-178.528			-341.797			-341.797
	-109.833		-250.244			-259.399			-308.228			-173.95			-341.797			-341.797
	-109.802		-247.192			-262.451			-311.279			-166.321			-341.797			-347.9
	-109.772		-247.192			-263.977			-314.331			-170.898			-338.745			-347.9
	-109.802		-244.141			-270.081			-317.383			-163.269			-326.538			-354.004
	-109.741		-250.244			-256.348			-311.279			-169.373			-347.9			-335.693
	-109.68		-256.348			-265.503			-317.383			-169.373			-341.797			-338.745
	-109.711		-253.296			-265.503			-329.59			-167.847			-338.745			-344.849
	-109.68		-247.192			-257.874			-302.124			-169.373			-338.745			-344.849
	-109.619		-247.192			-256.348			-311.279			-173.95			-338.745			-341.797
	-109.619		-253.296			-262.451			-308.228			-169.373			-341.797			-338.745
	-109.589		-259.399			-254.822			-317.383			-175.476			-332.642			-344.849
	-109.558		-247.192			-268.555			-317.383			-167.847			-341.797			-335.693
	-109.589		-253.296			-260.925			-314.331			-169.373			-338.745			-341.797
	-109.528		-256.348			-253.296			-311.279			-169.373			-344.849			-338.745
	-109.497		-247.192			-262.451			-308.228			-169.373			-344.849			-341.797
	-109.436		-247.192			-256.348			-314.331			-177.002			-338.745			-335.693
	-109.436		-247.192			-263.977			-320.435			-175.476			-329.59			-347.9
	-109.436		-262.451			-257.874			-305.176			-178.528			-335.693			-335.693
	-109.436		-250.244			-260.925			-302.124			-177.002			-344.849			-335.693
	-109.375		-253.296			-260.925			-320.435			-167.847			-338.745			-335.693
	-109.344		-247.192			-260.925			-305.176			-164.795			-338.745			-329.59
	-109.314		-253.296			-262.451			-308.228			-170.898			-341.797			-326.538
	-109.314		-247.192			-263.977			-305.176			-170.898			-338.745			-323.486
	-109.283		-250.244			-257.874			-314.331			-172.424			-354.004			-326.538
	-109.283		-250.244			-256.348			-314.331			-172.424			-335.693			-338.745
	-109.222		-250.244			-262.451			-302.124			-172.424			-338.745			-332.642
	-109.192		-241.089			-257.874			-286.865			-167.847			-341.797			-332.642
	-109.192		-256.348			-270.081			-317.383			-164.795			-341.797			-326.538
	-109.161		-250.244			-265.503			-317.383			-164.795			-338.745			-323.486
	-109.161		-244.141			-262.451			-299.072			-170.898			-341.797			-332.642
	-109.1		-244.141			-263.977			-302.124			-170.898			-338.745			-332.642
	-109.1		-244.141			-265.503			-311.279			-177.002			-338.745			-332.642
	-109.1		-247.192			-257.874			-314.331			-167.847			-338.745			-326.538
	-109.1		-231.934			-263.977			-317.383			-166.321			-332.642			-335.693
	-109.039		-247.192			-259.399			-302.124			-167.847			-338.745			-329.59
	-109.009		-262.451			-256.348			-308.228			-169.373			-335.693			-326.538
	-109.009		-250.244			-263.977			-305.176			-164.795			-341.797			-329.59
	-108.917		-234.985			-260.925			-320.435			-161.743			-335.693			-326.538
	-108.917		-247.192			-259.399			-320.435			-164.795			-335.693			-329.59
	-108.887		-241.089			-257.874			-305.176			-170.898			-338.745			-329.59
	-108.856		-250.244			-254.822			-311.279			-175.476			-335.693			-323.486
	-108.887		-244.141			-254.822			-314.331			-163.269			-326.538			-332.642
	-108.856		-244.141			-257.874			-308.228			-164.795			-335.693			-329.59
	-108.826		-247.192			-260.925			-314.331			-163.269			-317.383			-341.797
	-108.795		-247.192			-254.822			-299.072			-172.424			-335.693			-320.435
	-108.795		-244.141			-257.874			-323.486			-167.847			-338.745			-335.693
	-108.765		-253.296			-260.925			-329.59			-163.269			-332.642			-317.383
	-108.734		-238.037			-256.348			-305.176			-166.321			-326.538			-332.642
	-108.673		-250.244			-254.822			-302.124			-170.898			-332.642			-323.486
	-108.704		-244.141			-251.77			-308.228			-172.424			-335.693			-323.486
	-108.612		-250.244			-247.192			-320.435			-166.321			-332.642			-332.642
	-108.643		-250.244			-262.451			-311.279			-166.321			-335.693			-329.59
	-108.612		-250.244			-262.451			-311.279			-173.95			-338.745			-326.538
	-108.612		-259.399			-250.244			-314.331			-167.847			-335.693			-323.486
	-108.521		-253.296			-254.822			-311.279			-167.847			-338.745			-317.383
	-108.521		-244.141			-251.77			-311.279			-167.847			-332.642			-317.383
	-108.49		-247.192			-251.77			-302.124			-175.476			-329.59			-329.59
	-108.459		-250.244			-257.874			-305.176			-166.321			-326.538			-317.383
	-108.459		-247.192			-250.244			-305.176			-173.95			-329.59			-320.435
	-108.429		-256.348			-254.822			-314.331			-166.321			-332.642			-323.486
	-108.398		-250.244			-254.822			-305.176			-163.269			-338.745			-320.435
	-108.368		-250.244			-256.348			-308.228			-173.95			-338.745			-317.383
	-108.337		-244.141			-260.925			-317.383			-166.321			-332.642			-317.383
	-108.337		-244.141			-250.244			-308.228			-167.847			-350.952			-308.228
	-108.307		-244.141			-256.348			-299.072			-166.321			-323.486			-323.486
	-108.307		-241.089			-259.399			-302.124			-169.373			-332.642			-314.331
	-108.246		-244.141			-257.874			-296.021			-166.321			-332.642			-314.331
	-108.276		-256.348			-257.874			-314.331			-166.321			-335.693			-311.279
	-108.246		-244.141			-262.451			-314.331			-164.795			-338.745			-311.279
	-108.154		-247.192			-257.874			-308.228			-167.847			-329.59			-314.331
	-108.154		-241.089			-260.925			-305.176			-166.321			-326.538			-317.383
	-108.124		-241.089			-253.296			-305.176			-164.795			-332.642			-311.279
	-108.124		-234.985			-257.874			-308.228			-169.373			-326.538			-317.383
	-108.124		-234.985			-263.977			-314.331			-167.847			-332.642			-323.486
	-108.063		-244.141			-257.874			-305.176			-170.898			-335.693			-311.279
	-108.063		-244.141			-257.874			-305.176			-164.795			-326.538			-320.435
	-108.002		-250.244			-251.77			-311.279			-160.217			-335.693			-314.331
	-108.063		-231.934			-256.348			-314.331			-163.269			-326.538			-308.228
	-107.971		-238.037			-256.348			-302.124			-157.166			-338.745			-311.279
	-107.971		-250.244			-253.296			-308.228			-166.321			-332.642			-311.279
	-107.941		-250.244			-253.296			-314.331			-166.321			-332.642			-317.383
	-107.91		-238.037			-254.822			-311.279			-163.269			-323.486			-326.538
	-107.91		-244.141			-254.822			-317.383			-160.217			-323.486			-308.228
	-107.88		-241.089			-257.874			-308.228			-160.217			-308.228			-320.435
	-107.788		-244.141			-251.77			-311.279			-154.114			-341.797			-305.176
	-107.819		-244.141			-251.77			-314.331			-160.217			-329.59			-308.228
	-107.788		-250.244			-254.822			-329.59			-164.795			-332.642			-311.279
	-107.788		-238.037			-253.296			-302.124			-163.269			-317.383			-314.331
	-107.727		-241.089			-245.667			-308.228			-169.373			-326.538			-311.279
	-107.727		-241.089			-248.718			-311.279			-166.321			-323.486			-311.279
	-107.697		-241.089			-251.77			-320.435			-167.847			-323.486			-308.228
	-107.697		-250.244			-256.348			-314.331			-161.743			-326.538			-317.383
	-107.666		-250.244			-254.822			-311.279			-167.847			-326.538			-314.331
	-107.635		-256.348			-251.77			-308.228			-164.795			-332.642			-311.279
	-107.574		-244.141			-248.718			-317.383			-169.373			-320.435			-311.279
	-107.574		-238.037			-250.244			-314.331			-172.424			-329.59			-308.228
	-107.513		-238.037			-251.77			-314.331			-170.898			-320.435			-308.228
	-107.544		-247.192			-242.615			-305.176			-163.269			-329.59			-302.124
	-107.483		-250.244			-251.77			-314.331			-169.373			-323.486			-305.176
	-107.513		-244.141			-251.77			-311.279			-160.217			-320.435			-308.228
	-107.452		-241.089			-250.244			-305.176			-160.217			-326.538			-302.124
	-107.422		-244.141			-257.874			-308.228			-170.898			-332.642			-299.072
	-107.361		-234.985			-254.822			-305.176			-167.847			-332.642			-296.021
	-107.33		-241.089			-248.718			-314.331			-164.795			-338.745			-286.865
	-107.33		-244.141			-254.822			-305.176			-169.373			-314.331			-311.279
	-107.361		-238.037			-257.874			-296.021			-163.269			-326.538			-308.228
	-107.33		-241.089			-250.244			-286.865			-163.269			-326.538			-302.124
	-107.269		-250.244			-251.77			-323.486			-167.847			-329.59			-289.917
	-107.239		-238.037			-254.822			-311.279			-163.269			-329.59			-302.124
	-107.239		-241.089			-253.296			-311.279			-163.269			-326.538			-299.072
	-107.178		-241.089			-263.977			-296.021			-164.795			-326.538			-302.124
	-107.208		-234.985			-242.615			-296.021			-161.743			-329.59			-308.228
	-107.208		-238.037			-251.77			-305.176			-164.795			-317.383			-292.969
	-107.178		-222.778			-254.822			-314.331			-158.691			-323.486			-305.176
	-107.086		-241.089			-253.296			-302.124			-163.269			-323.486			-305.176
	-107.056		-244.141			-254.822			-308.228			-155.64			-323.486			-296.021
	-107.086		-241.089			-254.822			-311.279			-160.217			-326.538			-296.021
	-107.056		-231.934			-248.718			-311.279			-157.166			-326.538			-296.021
	-106.995		-241.089			-248.718			-317.383			-155.64			-323.486			-302.124
	-106.995		-238.037			-248.718			-305.176			-167.847			-326.538			-299.072
	-106.995		-238.037			-245.667			-305.176			-163.269			-326.538			-302.124
	-106.964		-238.037			-247.192			-299.072			-163.269			-320.435			-299.072
	-106.934		-241.089			-247.192			-305.176			-155.64			-320.435			-302.124
	-106.934		-244.141			-253.296			-305.176			-163.269			-305.176			-311.279
	-106.842		-238.037			-254.822			-308.228			-161.743			-335.693			-292.969
	-106.873		-238.037			-244.141			-317.383			-157.166			-320.435			-299.072
	-106.812		-244.141			-250.244			-323.486			-161.743			-320.435			-296.021
	-106.781		-241.089			-245.667			-302.124			-164.795			-320.435			-299.072
	-106.781		-244.141			-245.667			-299.072			-167.847			-320.435			-296.021
	-106.75		-241.089			-244.141			-296.021			-160.217			-314.331			-296.021
	-106.781		-244.141			-244.141			-317.383			-161.743			-320.435			-292.969
	-106.72		-244.141			-247.192			-308.228			-160.217			-323.486			-296.021
	-106.689		-247.192			-248.718			-305.176			-164.795			-320.435			-292.969
	-106.628		-247.192			-245.667			-305.176			-164.795			-323.486			-289.917
	-106.628		-241.089			-241.089			-311.279			-155.64			-326.538			-292.969
	-106.628		-234.985			-242.615			-305.176			-158.691			-317.383			-292.969
	-106.628		-238.037			-251.77			-302.124			-164.795			-323.486			-302.124
	-106.567		-253.296			-245.667			-299.072			-167.847			-323.486			-296.021
	-106.537		-238.037			-242.615			-311.279			-166.321			-323.486			-289.917
	-106.506		-241.089			-248.718			-308.228			-161.743			-323.486			-286.865
	-106.506		-238.037			-245.667			-305.176			-161.743			-314.331			-289.917
	-106.476		-234.985			-244.141			-302.124			-169.373			-323.486			-286.865
	-106.445		-238.037			-248.718			-305.176			-161.743			-323.486			-283.813
	-106.415		-241.089			-234.985			-302.124			-160.217			-332.642			-280.762
	-106.384		-241.089			-253.296			-299.072			-161.743			-314.331			-292.969
	-106.354		-244.141			-245.667			-302.124			-166.321			-323.486			-296.021
	-106.384		-238.037			-244.141			-286.865			-158.691			-320.435			-280.762
	-106.323		-241.089			-250.244			-308.228			-163.269			-323.486			-277.71
	-106.323		-234.985			-247.192			-308.228			-158.691			-323.486			-280.762
	-106.293		-238.037			-247.192			-302.124			-157.166			-323.486			-286.865
	-106.293		-234.985			-250.244			-299.072			-161.743			-317.383			-280.762
	-106.232		-225.83			-244.141			-299.072			-164.795			-323.486			-289.917
	-106.201		-238.037			-245.667			-299.072			-160.217			-320.435			-280.762
	-106.171		-231.934			-253.296			-308.228			-158.691			-317.383			-286.865
	-106.14		-241.089			-250.244			-305.176			-160.217			-323.486			-283.813
	-106.171		-238.037			-247.192			-302.124			-151.062			-317.383			-286.865
	-106.11		-234.985			-244.141			-296.021			-160.217			-323.486			-277.71
	-106.11		-228.882			-247.192			-308.228			-154.114			-314.331			-277.71
	-106.049		-238.037			-241.089			-308.228			-161.743			-308.228			-283.813
	-105.988		-231.934			-250.244			-302.124			-161.743			-314.331			-289.917
	-106.018		-234.985			-245.667			-308.228			-158.691			-320.435			-277.71
	-106.018		-241.089			-239.563			-302.124			-154.114			-314.331			-286.865
	-105.988		-234.985			-241.089			-302.124			-157.166			-314.331			-277.71
	-105.988		-234.985			-251.77			-311.279			-158.691			-296.021			-292.969
	-105.927		-234.985			-236.511			-302.124			-157.166			-329.59			-271.606
	-105.927		-231.934			-244.141			-314.331			-154.114			-317.383			-277.71
	-105.865		-244.141			-245.667			-329.59			-164.795			-314.331			-277.71
	-105.835		-241.089			-239.563			-305.176			-155.64			-314.331			-289.917
	-105.835		-234.985			-233.459			-292.969			-161.743			-314.331			-283.813
	-105.865		-234.985			-239.563			-296.021			-157.166			-311.279			-289.917
	-105.774		-234.985			-233.459			-317.383			-158.691			-314.331			-277.71
	-105.774		-241.089			-248.718			-305.176			-151.062			-317.383			-271.606
	-105.713		-241.089			-248.718			-311.279			-155.64			-317.383			-283.813
	-105.682		-253.296			-242.615			-314.331			-160.217			-314.331			-271.606
	-105.713		-238.037			-242.615			-305.176			-157.166			-320.435			-280.762
	-105.682		-234.985			-236.511			-302.124			-158.691			-320.435			-280.762
	-105.652		-228.882			-242.615			-302.124			-161.743			-308.228			-280.762
	-105.591		-250.244			-239.563			-302.124			-161.743			-323.486			-274.658
	-105.621		-244.141			-242.615			-302.124			-163.269			-320.435			-271.606
	-105.53		-238.037			-244.141			-308.228			-154.114			-317.383			-280.762
	-105.56		-241.089			-247.192			-311.279			-161.743			-317.383			-274.658
	-105.499		-238.037			-242.615			-308.228			-163.269			-311.279			-265.503
	-105.499		-238.037			-245.667			-302.124			-155.64			-320.435			-265.503
	-105.469		-241.089			-234.985			-302.124			-160.217			-326.538			-265.503
	-105.438		-231.934			-244.141			-299.072			-158.691			-311.279			-280.762
	-105.408		-234.985			-242.615			-299.072			-155.64			-314.331			-274.658
	-105.377		-238.037			-236.511			-280.762			-160.217			-314.331			-268.555
	-105.316		-241.089			-247.192			-308.228			-152.588			-317.383			-262.451
	-105.377		-228.882			-245.667			-314.331			-154.114			-317.383			-262.451
	-105.347		-231.934			-245.667			-305.176			-152.588			-320.435			-271.606
	-105.316		-234.985			-250.244			-289.917			-155.64			-314.331			-268.555
	-105.286		-231.934			-233.459			-302.124			-161.743			-314.331			-268.555
	-105.225		-225.83			-236.511			-305.176			-158.691			-314.331			-271.606
	-105.255		-222.778			-244.141			-305.176			-151.062			-314.331			-268.555
	-105.225		-225.83			-242.615			-302.124			-157.166			-308.228			-271.606
	-105.194		-238.037			-245.667			-305.176			-155.64			-317.383			-271.606
	-105.133		-238.037			-239.563			-305.176			-154.114			-320.435			-265.503
	-105.103		-225.83			-241.089			-308.228			-155.64			-305.176			-274.658
	-105.103		-234.985			-241.089			-302.124			-148.01			-305.176			-265.503
	-105.103		-231.934			-245.667			-302.124			-155.64			-311.279			-271.606
	-105.042		-238.037			-236.511			-299.072			-160.217			-308.228			-265.503
	-105.072		-228.882			-241.089			-299.072			-151.062			-308.228			-274.658
	-105.042		-238.037			-238.037			-311.279			-149.536			-311.279			-271.606
	-104.98		-234.985			-244.141			-302.124			-148.01			-292.969			-268.555
	-105.011		-234.985			-238.037			-302.124			-157.166			-320.435			-256.348
	-104.919		-234.985			-241.089			-308.228			-152.588			-314.331			-265.503
	-104.919		-238.037			-234.985			-314.331			-155.64			-305.176			-262.451
	-104.889		-228.882			-238.037			-305.176			-154.114			-302.124			-271.606
	-104.858		-231.934			-230.408			-292.969			-158.691			-305.176			-259.399
	-104.858		-228.882			-236.511			-305.176			-157.166			-314.331			-268.555
	-104.828		-234.985			-228.882			-311.279			-163.269			-308.228			-268.555
	-104.767		-234.985			-242.615			-308.228			-146.484			-314.331			-256.348
	-104.736		-234.985			-239.563			-305.176			-158.691			-311.279			-253.296
	-104.736		-238.037			-234.985			-302.124			-155.64			-305.176			-256.348
	-104.736		-234.985			-233.459			-308.228			-149.536			-311.279			-256.348
	-104.675		-234.985			-231.934			-302.124			-158.691			-308.228			-256.348
	-104.675		-228.882			-239.563			-305.176			-161.743			-308.228			-262.451
	-104.614		-244.141			-233.459			-302.124			-164.795			-305.176			-262.451
	-104.614		-241.089			-231.934			-299.072			-161.743			-308.228			-262.451
	-104.614		-231.934			-238.037			-311.279			-149.536			-311.279			-259.399
	-104.584		-231.934			-233.459			-302.124			-148.01			-308.228			-250.244
	-104.523		-231.934			-234.985			-299.072			-157.166			-311.279			-250.244
	-104.523		-231.934			-239.563			-299.072			-160.217			-317.383			-256.348
	-104.523		-234.985			-227.356			-299.072			-160.217			-326.538			-244.141
	-104.523		-228.882			-233.459			-305.176			-154.114			-302.124			-262.451
	-104.431		-231.934			-233.459			-286.865			-157.166			-305.176			-262.451
	-104.431		-228.882			-231.934			-283.813			-152.588			-308.228			-253.296
	-104.431		-241.089			-231.934			-308.228			-152.588			-314.331			-247.192
	-104.37		-228.882			-244.141			-311.279			-149.536			-311.279			-253.296
	-104.401		-231.934			-239.563			-305.176			-152.588			-308.228			-253.296
	-104.37		-228.882			-245.667			-299.072			-158.691			-311.279			-250.244
	-104.309		-225.83			-233.459			-289.917			-158.691			-308.228			-250.244
	-104.309		-228.882			-231.934			-296.021			-151.062			-305.176			-259.399
	-104.309		-219.727			-236.511			-305.176			-151.062			-302.124			-259.399
	-104.279		-222.778			-241.089			-296.021			-152.588			-308.228			-250.244
	-104.248		-231.934			-234.985			-305.176			-157.166			-308.228			-244.141
	-104.187		-231.934			-230.408			-299.072			-151.062			-311.279			-247.192
	-104.187		-222.778			-233.459			-311.279			-149.536			-308.228			-256.348
	-104.187		-225.83			-233.459			-292.969			-143.433			-308.228			-256.348
	-104.126		-225.83			-227.356			-299.072			-155.64			-305.176			-241.089
	-104.095		-225.83			-228.882			-296.021			-157.166			-305.176			-250.244
	-104.095		-228.882			-234.985			-299.072			-146.484			-302.124			-262.451
	-104.065		-228.882			-230.408			-302.124			-146.484			-305.176			-250.244
	-104.065		-234.985			-236.511			-299.072			-151.062			-283.813			-256.348
	-104.034		-231.934			-230.408			-308.228			-152.588			-317.383			-250.244
	-103.973		-228.882			-230.408			-311.279			-151.062			-302.124			-247.192
	-103.943		-225.83			-239.563			-308.228			-157.166			-302.124			-244.141
	-103.943		-225.83			-225.83			-292.969			-151.062			-299.072			-256.348
	-103.943		-231.934			-227.356			-302.124			-155.64			-302.124			-247.192
	-103.912		-234.985			-228.882			-292.969			-151.062			-305.176			-247.192
	-103.851		-225.83			-222.778			-311.279			-151.062			-299.072			-244.141
	-103.851		-231.934			-238.037			-296.021			-151.062			-302.124			-250.244
	-103.821		-238.037			-231.934			-311.279			-160.217			-302.124			-247.192
	-103.79		-238.037			-230.408			-299.072			-152.588			-308.228			-241.089
	-103.79		-238.037			-227.356			-299.072			-155.64			-305.176			-244.141
	-103.76		-231.934			-230.408			-302.124			-157.166			-299.072			-241.089
	-103.729		-219.727			-222.778			-299.072			-160.217			-302.124			-244.141
	-103.699		-234.985			-233.459			-299.072			-152.588			-311.279			-247.192
	-103.699		-231.934			-233.459			-296.021			-158.691			-299.072			-234.985
	-103.668		-238.037			-228.882			-302.124			-149.536			-305.176			-244.141
	-103.607		-234.985			-234.985			-296.021			-151.062			-299.072			-244.141
	-103.607		-231.934			-228.882			-299.072			-160.217			-311.279			-241.089
	-103.607		-225.83			-228.882			-296.021			-154.114			-305.176			-228.882
	-103.577		-225.83			-222.778			-308.228			-149.536			-317.383			-222.778
	-103.516		-228.882			-236.511			-299.072			-152.588			-286.865			-247.192
	-103.485		-231.934			-228.882			-289.917			-146.484			-302.124			-238.037
	-103.516		-225.83			-234.985			-274.658			-151.062			-305.176			-234.985
	-103.455		-231.934			-233.459			-308.228			-152.588			-308.228			-231.934
	-103.455		-222.778			-236.511			-308.228			-146.484			-311.279			-228.882
	-103.394		-228.882			-233.459			-292.969			-149.536			-302.124			-234.985
	-103.424		-231.934			-234.985			-283.813			-151.062			-305.176			-234.985
	-103.333		-225.83			-228.882			-299.072			-157.166			-305.176			-234.985
	-103.333		-216.675			-224.304			-299.072			-151.062			-302.124			-234.985
	-103.333		-216.675			-230.408			-299.072			-152.588			-299.072			-244.141
	-103.333		-222.778			-227.356			-299.072			-152.588			-292.969			-234.985
	-103.302		-231.934			-233.459			-299.072			-146.484			-302.124			-234.985
	-103.241		-231.934			-225.83			-302.124			-143.433			-305.176			-225.83
	-103.21		-216.675			-231.934			-305.176			-143.433			-296.021			-231.934
	-103.18		-219.727			-230.408			-299.072			-141.907			-296.021			-228.882
	-103.21		-225.83			-231.934			-308.228			-152.588			-299.072			-228.882
	-103.18		-225.83			-224.304			-292.969			-152.588			-299.072			-238.037
	-103.119		-225.83			-230.408			-299.072			-144.958			-296.021			-234.985
	-103.119		-225.83			-221.252			-305.176			-148.01			-296.021			-234.985
	-103.088		-225.83			-231.934			-299.072			-141.907			-283.813			-238.037
	-103.058		-228.882			-225.83			-305.176			-151.062			-305.176			-225.83
	-102.997		-231.934			-224.304			-308.228			-144.958			-302.124			-228.882
	-102.997		-228.882			-228.882			-320.435			-151.062			-292.969			-231.934
	-102.997		-216.675			-234.985			-296.021			-151.062			-296.021			-241.089
	-102.966		-225.83			-224.304			-299.072			-152.588			-296.021			-231.934
	-102.905		-225.83			-222.778			-296.021			-151.062			-299.072			-231.934
	-102.936		-225.83			-216.675			-311.279			-149.536			-292.969			-222.778
	-102.905		-228.882			-231.934			-305.176			-144.958			-296.021			-225.83
	-102.905		-225.83			-234.985			-292.969			-144.958			-299.072			-228.882
	-102.844		-228.882			-221.252			-292.969			-149.536			-299.072			-222.778
	-102.844		-234.985			-221.252			-302.124			-149.536			-292.969			-228.882
	-102.814		-225.83			-221.252			-292.969			-152.588			-302.124			-222.778
	-102.783		-222.778			-221.252			-305.176			-148.01			-296.021			-228.882
	-102.783		-234.985			-225.83			-289.917			-155.64			-299.072			-225.83
	-102.722		-228.882			-221.252			-292.969			-155.64			-296.021			-219.727
	-102.692		-225.83			-224.304			-296.021			-141.907			-296.021			-222.778
	-102.661		-225.83			-228.882			-296.021			-146.484			-302.124			-234.985
	-102.631		-228.882			-227.356			-305.176			-155.64			-302.124			-213.623
	-102.631		-225.83			-228.882			-296.021			-148.01			-296.021			-213.623
	-102.57		-222.778			-221.252			-299.072			-148.01			-314.331			-207.52
	-102.57		-225.83			-225.83			-296.021			-149.536			-283.813			-231.934
	-102.509		-225.83			-227.356			-286.865			-148.01			-296.021			-222.778
	-102.539		-222.778			-225.83			-277.71			-144.958			-296.021			-216.675
	-102.539		-228.882			-225.83			-299.072			-143.433			-296.021			-213.623
	-102.509		-222.778			-230.408			-302.124			-141.907			-296.021			-213.623
	-102.417		-225.83			-225.83			-302.124			-148.01			-302.124			-222.778
	-102.448		-222.778			-234.985			-289.917			-151.062			-299.072			-210.571
	-102.448		-219.727			-219.727			-299.072			-149.536			-296.021			-213.623
	-102.386		-213.623			-221.252			-299.072			-144.958			-286.865			-216.675
	-102.386		-213.623			-225.83			-302.124			-149.536			-292.969			-216.675
	-102.325		-216.675			-228.882			-296.021			-148.01			-292.969			-210.571
	-102.325		-228.882			-228.882			-302.124			-149.536			-296.021			-216.675
	-102.295		-228.882			-227.356			-296.021			-143.433			-299.072			-213.623
	-102.295		-216.675			-221.252			-302.124			-140.381			-289.917			-222.778
	-102.264		-216.675			-222.778			-302.124			-135.803			-296.021			-216.675
	-102.203		-219.727			-219.727			-296.021			-149.536			-289.917			-213.623
	-102.203		-219.727			-224.304			-299.072			-143.433			-289.917			-219.727
	-102.173		-222.778			-222.778			-296.021			-138.855			-286.865			-219.727
	-102.173		-222.778			-221.252			-305.176			-141.907			-292.969			-213.623
	-102.112		-225.83			-230.408			-296.021			-141.907			-274.658			-231.934
	-102.081		-219.727			-221.252			-302.124			-144.958			-302.124			-207.52
	-102.081		-222.778			-216.675			-302.124			-144.958			-296.021			-210.571
	-102.081		-222.778			-222.778			-317.383			-141.907			-292.969			-216.675
	-102.051		-216.675			-219.727			-292.969			-146.484			-280.762			-213.623
	-102.02		-228.882			-216.675			-292.969			-149.536			-286.865			-213.623
	-101.959		-225.83			-219.727			-296.021			-148.01			-289.917			-213.623
	-101.929		-222.778			-216.675			-311.279			-141.907			-292.969			-213.623
	-101.959		-225.83			-228.882			-299.072			-141.907			-289.917			-216.675
	-101.929		-225.83			-222.778			-299.072			-141.907			-286.865			-216.675
	-101.898		-231.934			-216.675			-299.072			-143.433			-292.969			-204.468
	-101.868		-219.727			-218.201			-308.228			-146.484			-296.021			-207.52
	-101.807		-216.675			-216.675			-289.917			-151.062			-289.917			-210.571
	-101.807		-222.778			-213.623			-292.969			-152.588			-283.813			-213.623
	-101.776		-234.985			-216.675			-296.021			-143.433			-296.021			-207.52
	-101.807		-225.83			-219.727			-302.124			-149.536			-286.865			-204.468
	-101.746		-231.934			-219.727			-296.021			-144.958			-292.969			-201.416
	-101.715		-219.727			-215.149			-305.176			-140.381			-289.917			-204.468
	-101.685		-222.778			-218.201			-302.124			-154.114			-292.969			-201.416
	-101.654		-222.778			-219.727			-289.917			-144.958			-292.969			-204.468
	-101.624		-222.778			-210.571			-289.917			-151.062			-302.124			-189.209
	-101.593		-213.623			-224.304			-292.969			-149.536			-280.762			-216.675
	-101.593		-225.83			-221.252			-292.969			-143.433			-292.969			-201.416
	-101.593		-213.623			-218.201			-283.813			-141.907			-286.865			-195.312
	-101.532		-222.778			-219.727			-292.969			-148.01			-289.917			-198.364
	-101.532		-222.778			-222.778			-302.124			-141.907			-289.917			-201.416
	-101.471		-216.675			-222.778			-302.124			-143.433			-286.865			-198.364
	-101.501		-216.675			-231.934			-277.71			-137.329			-289.917			-192.261
	-101.44		-219.727			-212.097			-292.969			-148.01			-286.865			-198.364
	-101.471		-219.727			-218.201			-296.021			-146.484			-283.813			-201.416
	-101.44		-210.571			-221.252			-299.072			-143.433			-289.917			-201.416
	-101.349		-213.623			-224.304			-292.969			-144.958			-280.762			-201.416
	-101.379		-222.778			-224.304			-292.969			-140.381			-286.865			-198.364
	-101.349		-219.727			-218.201			-289.917			-135.803			-283.813			-198.364
	-101.318		-210.571			-219.727			-308.228			-138.855			-283.813			-192.261
	-101.257		-216.675			-216.675			-299.072			-138.855			-277.71			-201.416
	-101.288		-210.571			-221.252			-299.072			-149.536			-289.917			-198.364
	-101.257		-219.727			-213.623			-292.969			-146.484			-283.813			-195.312
	-101.196		-213.623			-218.201			-296.021			-140.381			-277.71			-201.416
	-101.196		-222.778			-210.571			-292.969			-137.329			-277.71			-198.364
	-101.166		-219.727			-218.201			-286.865			-141.907			-265.503			-204.468
	-101.166		-219.727			-215.149			-292.969			-140.381			-292.969			-186.157
	-101.105		-219.727			-216.675			-305.176			-135.803			-283.813			-186.157
	-101.074		-219.727			-218.201			-314.331			-141.907			-286.865			-195.312
	-101.044		-210.571			-221.252			-299.072			-143.433			-274.658			-201.416
	-101.044		-219.727			-210.571			-286.865			-148.01			-277.71			-198.364
	-100.983		-225.83			-210.571			-292.969			-143.433			-283.813			-192.261
	-101.013		-219.727			-199.89			-311.279			-143.433			-277.71			-192.261
	-101.013		-219.727			-222.778			-296.021			-135.803			-280.762			-192.261
	-100.952		-219.727			-218.201			-286.865			-140.381			-283.813			-183.105
	-100.922		-231.934			-209.045			-286.865			-149.536			-283.813			-186.157
	-100.891		-219.727			-210.571			-299.072			-141.907			-283.813			-192.261
	-100.861		-216.675			-218.201			-292.969			-141.907			-277.71			-183.105
	-100.861		-210.571			-212.097			-302.124			-144.958			-277.71			-192.261
	-100.8		-222.778			-215.149			-289.917			-149.536			-277.71			-189.209
	-100.83		-216.675			-207.52			-299.072			-149.536			-277.71			-189.209
	-100.769		-225.83			-218.201			-296.021			-140.381			-283.813			-186.157
	-100.8		-219.727			-218.201			-289.917			-141.907			-286.865			-195.312
	-100.708		-216.675			-212.097			-296.021			-148.01			-280.762			-183.105
	-100.708		-219.727			-215.149			-289.917			-141.907			-280.762			-183.105
	-100.647		-213.623			-205.994			-292.969			-143.433			-296.021			-164.795
	-100.677		-216.675			-219.727			-292.969			-138.855			-271.606			-198.364
	-100.647		-213.623			-215.149			-283.813			-141.907			-280.762			-180.054
	-100.708		-210.571			-209.045			-277.71			-141.907			-280.762			-180.054
	-100.616		-225.83			-213.623			-289.917			-140.381			-286.865			-177.002
	-100.555		-213.623			-225.83			-302.124			-140.381			-283.813			-183.105
	-100.525		-219.727			-218.201			-289.917			-140.381			-280.762			-177.002
	-100.525		-219.727			-221.252			-280.762			-135.803			-280.762			-180.054
	-100.525		-210.571			-209.045			-289.917			-140.381			-283.813			-180.054
	-100.494		-213.623			-210.571			-292.969			-137.329			-280.762			-180.054
	-100.433		-207.52			-210.571			-292.969			-135.803			-271.606			-177.002
	-100.433		-213.623			-219.727			-292.969			-138.855			-280.762			-180.054
	-100.403		-219.727			-215.149			-292.969			-135.803			-280.762			-177.002
	-100.403		-219.727			-209.045			-286.865			-129.7			-280.762			-177.002
	-100.311		-213.623			-210.571			-302.124			-135.803			-280.762			-180.054
	-100.281		-216.675			-213.623			-292.969			-129.7			-277.71			-186.157
	-100.281		-207.52			-209.045			-296.021			-143.433			-277.71			-173.95
	-100.281		-207.52			-205.994			-289.917			-140.381			-274.658			-177.002
	-100.25		-216.675			-212.097			-292.969			-132.751			-271.606			-183.105
	-100.25		-219.727			-212.097			-292.969			-137.329			-268.555			-177.002
	-100.22		-216.675			-218.201			-292.969			-135.803			-259.399			-189.209
	-100.189		-216.675			-207.52			-292.969			-137.329			-286.865			-170.898
	-100.159		-216.675			-209.045			-299.072			-135.803			-280.762			-180.054
	-100.159		-213.623			-210.571			-305.176			-138.855			-274.658			-173.95
	-100.067		-210.571			-207.52			-289.917			-143.433			-271.606			-177.002
	-100.098		-219.727			-215.149			-283.813			-144.958			-271.606			-173.95
	-100.067		-210.571			-207.52			-289.917			-137.329			-274.658			-170.898
	-100.037		-213.623			-204.468			-299.072			-141.907			-274.658			-173.95
	-100.037		-222.778			-212.097			-296.021			-141.907			-271.606			-170.898
	-100.006		-222.778			-207.52			-292.969			-137.329			-274.658			-173.95
	-99.9451		-222.778			-207.52			-292.969			-135.803			-274.658			-164.795
	-99.9756		-216.675			-204.468			-299.072			-135.803			-274.658			-167.847
	-99.9451		-210.571			-207.52			-289.917			-141.907			-277.71			-167.847
	-99.9146		-213.623			-212.097			-296.021			-143.433			-274.658			-170.898
	-99.8535		-225.83			-210.571			-280.762			-141.907			-274.658			-170.898
	-99.823		-219.727			-207.52			-296.021			-143.433			-277.71			-167.847
	-99.8535		-213.623			-205.994			-292.969			-134.277			-274.658			-173.95
	-99.823		-213.623			-209.045			-292.969			-138.855			-277.71			-167.847
	-99.762		-213.623			-210.571			-286.865			-140.381			-283.813			-155.64
	-99.762		-213.623			-212.097			-289.917			-141.907			-280.762			-155.64
	-99.7009		-216.675			-202.942			-292.969			-143.433			-292.969			-140.381
	-99.762		-216.675			-209.045			-286.865			-138.855			-265.503			-180.054
	-99.7009		-210.571			-202.942			-283.813			-143.433			-268.555			-167.847
	-99.6704		-213.623			-209.045			-274.658			-140.381			-271.606			-161.743
	-99.6094		-219.727			-209.045			-289.917			-138.855			-286.865			-158.691
	-99.6704		-210.571			-215.149			-302.124			-135.803			-274.658			-149.536
	-99.5789		-207.52			-213.623			-292.969			-135.803			-274.658			-152.588
	-99.5789		-216.675			-216.675			-289.917			-134.277			-274.658			-158.691
	-99.5178		-213.623			-202.942			-292.969			-137.329			-274.658			-161.743
	-99.4873		-204.468			-201.416			-283.813			-131.226			-268.555			-161.743
	-99.5178		-204.468			-204.468			-289.917			-134.277			-271.606			-158.691
	-99.4568		-207.52			-212.097			-289.917			-137.329			-277.71			-155.64
	-99.4873		-219.727			-205.994			-289.917			-131.226			-271.606			-161.743
	-99.4263		-216.675			-202.942			-283.813			-132.751			-274.658			-152.588
	-99.3958		-204.468			-207.52			-305.176			-129.7			-280.762			-155.64
	-99.3652		-207.52			-205.994			-292.969			-126.648			-274.658			-161.743
	-99.3652		-207.52			-202.942			-296.021			-143.433			-268.555			-152.588
	-99.3958		-210.571			-202.942			-292.969			-143.433			-274.658			-149.536
	-99.3652		-210.571			-201.416			-292.969			-129.7			-265.503			-155.64
	-99.2432		-204.468			-207.52			-296.021			-129.7			-262.451			-161.743
	-99.2737		-213.623			-209.045			-286.865			-131.226			-256.348			-164.795
	-99.2126		-216.675			-202.942			-299.072			-135.803			-283.813			-143.433
	-99.2126		-210.571			-204.468			-296.021			-135.803			-271.606			-155.64
	-99.1821		-207.52			-212.097			-305.176			-134.277			-265.503			-158.691
	-99.1211		-204.468			-204.468			-292.969			-137.329			-259.399			-155.64
	-99.1516		-213.623			-198.364			-277.71			-137.329			-268.555			-155.64
	-99.1211		-210.571			-198.364			-283.813			-134.277			-268.555			-152.588
	-99.1211		-210.571			-187.683			-299.072			-137.329			-268.555			-155.64
	-99.0601		-216.675			-210.571			-296.021			-137.329			-271.606			-155.64
	-99.0601		-213.623			-207.52			-292.969			-138.855			-265.503			-149.536
	-99.0295		-213.623			-204.468			-296.021			-135.803			-265.503			-149.536
	-98.999		-210.571			-201.416			-289.917			-131.226			-262.451			-143.433
	-98.9685		-207.52			-202.942			-286.865			-132.751			-268.555			-149.536
	-98.938		-204.468			-199.89			-302.124			-138.855			-262.451			-149.536
	-98.877		-213.623			-204.468			-277.71			-144.958			-271.606			-146.484
	-98.9075		-210.571			-202.942			-292.969			-140.381			-271.606			-146.484
	-98.9075		-219.727			-202.942			-283.813			-131.226			-262.451			-149.536
	-98.877		-216.675			-202.942			-286.865			-132.751			-265.503			-143.433
	-98.8159		-207.52			-196.838			-292.969			-137.329			-268.555			-137.329
	-98.7854		-201.416			-198.364			-286.865			-140.381			-271.606			-140.381
	-98.7549		-207.52			-196.838			-289.917			-143.433			-280.762			-128.174
	-98.7549		-204.468			-207.52			-280.762			-138.855			-256.348			-149.536
	-98.7244		-207.52			-205.994			-292.969			-135.803			-271.606			-143.433
	-98.7244		-213.623			-195.312			-274.658			-132.751			-268.555			-146.484
	-98.6633		-207.52			-207.52			-283.813			-129.7			-271.606			-143.433
	-98.6938		-204.468			-207.52			-296.021			-129.7			-271.606			-131.226
	-98.6633		-204.468			-207.52			-296.021			-131.226			-268.555			-149.536
	-98.6328		-204.468			-212.097			-274.658			-134.277			-262.451			-137.329
	-98.5718		-195.312			-196.838			-286.865			-141.907			-268.555			-140.381
	-98.5718		-204.468			-198.364			-289.917			-129.7			-262.451			-134.277
	-98.5718		-201.416			-201.416			-286.865			-134.277			-262.451			-143.433
	-98.5413		-204.468			-210.571			-283.813			-131.226			-265.503			-131.226
	-98.5413		-216.675			-201.416			-292.969			-131.226			-262.451			-137.329
	-98.4802		-210.571			-201.416			-289.917			-123.596			-262.451			-131.226
	-98.4192		-198.364			-201.416			-292.969			-128.174			-259.399			-140.381
	-98.4192		-198.364			-196.838			-286.865			-125.122			-262.451			-140.381
	-98.3887		-201.416			-198.364			-277.71			-140.381			-262.451			-131.226
	-98.3582		-210.571			-193.787			-289.917			-134.277			-262.451			-137.329
	-98.3582		-204.468			-198.364			-283.813			-129.7			-259.399			-137.329
	-98.3276		-204.468			-199.89			-292.969			-125.122			-262.451			-137.329
	-98.2971		-204.468			-205.994			-280.762			-123.596			-247.192			-146.484
	-98.2666		-207.52			-196.838			-292.969			-131.226			-265.503			-122.07
	-98.2666		-210.571			-195.312			-292.969			-129.7			-265.503			-134.277
	-98.2056		-210.571			-199.89			-299.072			-132.751			-259.399			-131.226
	-98.2056		-198.364			-195.312			-292.969			-132.751			-253.296			-137.329
	-98.175		-201.416			-190.735			-283.813			-135.803			-256.348			-134.277
	-98.175		-207.52			-195.312			-280.762			-134.277			-259.399			-137.329
	-98.0835		-204.468			-178.528			-299.072			-134.277			-259.399			-131.226
	-98.1445		-213.623			-204.468			-299.072			-123.596			-256.348			-134.277
	-98.0835		-207.52			-202.942			-286.865			-128.174			-265.503			-125.122
	-98.0835		-207.52			-193.787			-283.813			-135.803			-256.348			-122.07
	-98.0225		-213.623			-193.787			-289.917			-132.751			-262.451			-128.174
	-97.9614		-207.52			-199.89			-283.813			-131.226			-262.451			-125.122
	-97.9614		-204.468			-198.364			-289.917			-131.226			-268.555			-128.174
	-97.9309		-213.623			-195.312			-277.71			-132.751			-256.348			-134.277
	-97.9614		-204.468			-198.364			-296.021			-143.433			-253.296			-122.07
	-97.9614		-207.52			-195.312			-283.813			-128.174			-259.399			-115.967
	-97.9004		-210.571			-199.89			-286.865			-125.122			-259.399			-128.174
	-97.8699		-207.52			-198.364			-292.969			-132.751			-262.451			-119.019
	-97.8088		-204.468			-195.312			-286.865			-134.277			-256.348			-125.122
	-97.8394		-204.468			-190.735			-286.865			-134.277			-277.71			-103.76
	-97.8088		-198.364			-193.787			-274.658			-129.7			-247.192			-128.174
	-97.7783		-204.468			-196.838			-274.658			-131.226			-262.451			-125.122
	-97.7783		-204.468			-198.364			-277.71			-128.174			-256.348			-122.07
	-97.7173		-204.468			-204.468			-283.813			-129.7			-262.451			-112.915
	-97.7173		-201.416			-201.416			-292.969			-131.226			-262.451			-112.915
	-97.6562		-201.416			-193.787			-286.865			-125.122			-259.399			-119.019
	-97.6257		-204.468			-209.045			-274.658			-135.803			-256.348			-119.019
	-97.5952		-198.364			-196.838			-274.658			-129.7			-256.348			-122.07
	-97.5952		-198.364			-192.261			-280.762			-129.7			-253.296			-115.967
	-97.5952		-195.312			-193.787			-289.917			-123.596			-253.296			-119.019
	-97.5647		-198.364			-199.89			-280.762			-126.648			-250.244			-122.07
	-97.5342		-207.52			-198.364			-274.658			-129.7			-259.399			-115.967
	-97.5037		-207.52			-198.364			-283.813			-119.019			-259.399			-112.915
	-97.5037		-198.364			-189.209			-292.969			-125.122			-250.244			-119.019
	-97.4731		-195.312			-195.312			-286.865			-122.07			-250.244			-106.812
	-97.4426		-201.416			-193.787			-277.71			-137.329			-253.296			-109.863
	-97.4426		-207.52			-189.209			-283.813			-131.226			-247.192			-112.915
	-97.4121		-198.364			-192.261			-283.813			-120.544			-241.089			-122.07
	-97.3816		-207.52			-192.261			-292.969			-125.122			-256.348			-119.019
	-97.3206		-210.571			-190.735			-286.865			-126.648			-238.037			-128.174
	-97.29		-201.416			-195.312			-280.762			-125.122			-253.296			-100.708
	-97.29		-198.364			-192.261			-292.969			-134.277			-253.296			-112.915
	-97.2595		-204.468			-190.735			-296.021			-126.648			-256.348			-119.019
	-97.229		-195.312			-189.209			-280.762			-122.07			-244.141			-112.915
	-97.229		-201.416			-190.735			-280.762			-132.751			-241.089			-109.863
	-97.168		-204.468			-189.209			-286.865			-123.596			-253.296			-106.812
	-97.168		-204.468			-180.054			-289.917			-131.226			-244.141			-119.019
	-97.1375		-204.468			-198.364			-286.865			-123.596			-244.141			-109.863
	-97.1375		-198.364			-196.838			-296.021			-129.7			-250.244			-103.76
	-97.1069		-204.468			-189.209			-283.813			-126.648			-250.244			-106.812
	-97.0459		-204.468			-187.683			-280.762			-123.596			-241.089			-106.812
	-97.0154		-198.364			-186.157			-286.865			-128.174			-250.244			-109.863
	-97.0459		-198.364			-190.735			-280.762			-134.277			-256.348			-106.812
	-97.0154		-204.468			-192.261			-274.658			-128.174			-247.192			-103.76
	-96.9849		-204.468			-184.631			-286.865			-134.277			-259.399			-103.76
	-96.9543		-201.416			-192.261			-283.813			-126.648			-247.192			-97.6562
	-96.9849		-201.416			-189.209			-296.021			-122.07			-250.244			-109.863
	-96.8933		-201.416			-187.683			-280.762			-129.7			-256.348			-97.6562
	-96.8628		-195.312			-187.683			-280.762			-132.751			-262.451			-94.6045
	-96.8933		-198.364			-181.58			-283.813			-132.751			-262.451			-82.3975
	-96.8323		-198.364			-193.787			-277.71			-132.751			-231.934			-106.812
	-96.8323		-201.416			-195.312			-283.813			-126.648			-250.244			-100.708
	-96.8018		-201.416			-187.683			-268.555			-125.122			-256.348			-97.6562
	-96.7712		-201.416			-187.683			-286.865			-120.544			-256.348			-91.5527
	-96.7712		-189.209			-192.261			-289.917			-120.544			-247.192			-91.5527
	-96.7102		-195.312			-198.364			-280.762			-126.648			-247.192			-94.6045
	-96.6797		-198.364			-196.838			-268.555			-120.544			-250.244			-97.6562
	-96.6492		-195.312			-186.157			-280.762			-129.7			-247.192			-97.6562
	-96.6492		-192.261			-187.683			-280.762			-123.596			-250.244			-94.6045
	-96.6492		-195.312			-184.631			-283.813			-128.174			-250.244			-103.76
	-96.6187		-195.312			-192.261			-283.813			-123.596			-241.089			-91.5527
	-96.6187		-198.364			-189.209			-280.762			-123.596			-253.296			-97.6562
	-96.5881		-201.416			-187.683			-277.71			-120.544			-244.141			-88.501
	-96.4966		-189.209			-187.683			-286.865			-120.544			-247.192			-91.5527
	-96.4966		-192.261			-189.209			-277.71			-122.07			-247.192			-97.6562
	-96.4661		-198.364			-189.209			-286.865			-131.226			-247.192			-91.5527
	-96.4661		-195.312			-187.683			-274.658			-125.122			-250.244			-91.5527
	-96.4355		-195.312			-184.631			-280.762			-117.493			-244.141			-97.6562
	-96.405		-201.416			-187.683			-283.813			-119.019			-241.089			-91.5527
	-96.405		-198.364			-189.209			-280.762			-119.019			-231.934			-97.6562
	-96.344		-198.364			-181.58			-277.71			-123.596			-256.348			-85.4492
	-96.3135		-198.364			-187.683			-292.969			-123.596			-253.296			-91.5527
	-96.3135		-195.312			-186.157			-292.969			-123.596			-244.141			-88.501
	-96.283		-192.261			-189.209			-280.762			-120.544			-241.089			-97.6562
	-96.283		-198.364			-178.528			-271.606			-129.7			-241.089			-85.4492
	-96.2219		-198.364			-180.054			-283.813			-125.122			-234.985			-88.501
	-96.2219		-192.261			-170.898			-289.917			-120.544			-247.192			-94.6045
	-96.1914		-192.261			-193.787			-286.865			-117.493			-247.192			-85.4492
	-96.1914		-204.468			-196.838			-289.917			-128.174			-250.244			-91.5527
	-96.1609		-207.52			-184.631			-280.762			-128.174			-250.244			-85.4492
	-96.0999		-198.364			-180.054			-283.813			-122.07			-244.141			-79.3457
	-96.0693		-192.261			-183.105			-283.813			-125.122			-241.089			-91.5527
	-96.0693		-195.312			-178.528			-280.762			-129.7			-247.192			-85.4492
	-96.0083		-198.364			-184.631			-271.606			-125.122			-238.037			-82.3975
	-96.0388		-198.364			-181.58			-289.917			-134.277			-241.089			-85.4492
	-96.0388		-198.364			-181.58			-277.71			-125.122			-247.192			-91.5527
	-96.0083		-204.468			-186.157			-292.969			-117.493			-247.192			-76.2939
	-95.9473		-198.364			-183.105			-283.813			-125.122			-247.192			-73.2422
	-95.9473		-189.209			-183.105			-274.658			-122.07			-244.141			-79.3457
	-95.9167		-192.261			-180.054			-286.865			-123.596			-259.399			-57.9834
	-95.8862		-186.157			-180.054			-271.606			-125.122			-238.037			-88.501
	-95.8557		-195.312			-189.209			-265.503			-122.07			-238.037			-79.3457
	-95.8557		-195.312			-178.528			-274.658			-120.544			-238.037			-79.3457
	-95.8252		-210.571			-178.528			-286.865			-126.648			-250.244			-73.2422
	-95.7947		-195.312			-189.209			-292.969			-122.07			-241.089			-73.2422
	-95.7642		-189.209			-186.157			-289.917			-125.122			-238.037			-67.1387
	-95.7642		-195.312			-193.787			-268.555			-119.019			-244.141			-79.3457
	-95.7336		-186.157			-180.054			-277.71			-128.174			-244.141			-73.2422
	-95.6726		-183.105			-177.002			-274.658			-119.019			-238.037			-73.2422
	-95.6421		-189.209			-184.631			-283.813			-122.07			-241.089			-76.2939
	-95.6726		-192.261			-189.209			-280.762			-120.544			-241.089			-76.2939
	-95.6116		-201.416			-184.631			-277.71			-120.544			-231.934			-73.2422
	-95.6116		-189.209			-181.58			-274.658			-115.967			-238.037			-57.9834
	-95.6116		-186.157			-184.631			-286.865			-119.019			-238.037			-73.2422
	-95.52		-192.261			-183.105			-280.762			-112.915			-234.985			-76.2939
	-95.52		-186.157			-178.528			-280.762			-126.648			-238.037			-67.1387
	-95.52		-186.157			-177.002			-283.813			-122.07			-238.037			-67.1387
	-95.4895		-201.416			-183.105			-277.71			-120.544			-238.037			-73.2422
	-95.459		-198.364			-177.002			-289.917			-119.019			-228.882			-67.1387
	-95.459		-195.312			-183.105			-286.865			-115.967			-222.778			-73.2422
	-95.4285		-195.312			-180.054			-268.555			-119.019			-241.089			-64.0869
	-95.4285		-189.209			-177.002			-289.917			-115.967			-241.089			-64.0869
	-95.3979		-192.261			-183.105			-283.813			-119.019			-241.089			-64.0869
	-95.3674		-186.157			-173.95			-280.762			-122.07			-228.882			-70.1904
	-95.3064		-192.261			-181.58			-277.71			-123.596			-234.985			-67.1387
	-95.2454		-195.312			-172.424			-280.762			-119.019			-231.934			-67.1387
	-95.2759		-189.209			-164.795			-289.917			-117.493			-231.934			-67.1387
	-95.2454		-198.364			-186.157			-283.813			-114.441			-238.037			-70.1904
	-95.2148		-198.364			-180.054			-280.762			-120.544			-234.985			-54.9316
	-95.2148		-195.312			-177.002			-280.762			-120.544			-234.985			-61.0352
	-95.1233		-192.261			-172.424			-286.865			-119.019			-238.037			-61.0352
	-95.1538		-192.261			-175.476			-280.762			-122.07			-234.985			-64.0869
	-95.1233		-192.261			-172.424			-277.71			-120.544			-228.882			-64.0869
	-95.1233		-198.364			-175.476			-268.555			-128.174			-238.037			-61.0352
	-95.0928		-195.312			-177.002			-292.969			-125.122			-238.037			-54.9316
	-95.0623		-195.312			-178.528			-271.606			-114.441			-234.985			-54.9316
	-95.0317		-192.261			-175.476			-280.762			-115.967			-228.882			-64.0869
	-94.9707		-186.157			-177.002			-277.71			-126.648			-238.037			-48.8281
	-94.9707		-195.312			-178.528			-277.71			-123.596			-241.089			-54.9316
	-94.9707		-189.209			-172.424			-289.917			-126.648			-250.244			-36.6211
	-94.9402		-186.157			-175.476			-268.555			-122.07			-225.83			-70.1904
	-94.9097		-183.105			-175.476			-268.555			-119.019			-234.985			-57.9834
	-94.8792		-189.209			-172.424			-274.658			-119.019			-231.934			-48.8281
	-94.8792		-198.364			-175.476			-280.762			-122.07			-238.037			-48.8281
	-94.8181		-186.157			-186.157			-286.865			-115.967			-234.985			-48.8281
	-94.8486		-192.261			-170.898			-280.762			-114.441			-231.934			-48.8281
	-94.7876		-183.105			-184.631			-268.555			-119.019			-234.985			-45.7764
	-94.7876		-183.105			-167.847			-265.503			-122.07			-228.882			-51.8799
	-94.7571		-180.054			-170.898			-277.71			-120.544			-234.985			-42.7246
	-94.7266		-183.105			-170.898			-274.658			-114.441			-231.934			-48.8281
	-94.696		-186.157			-180.054			-274.658			-115.967			-234.985			-48.8281
	-94.6655		-192.261			-173.95			-280.762			-119.019			-222.778			-48.8281
	-94.6655		-192.261			-178.528			-277.71			-108.337			-231.934			-45.7764
	-94.635		-173.95			-169.373			-286.865			-112.915			-231.934			-45.7764
	-94.5435		-189.209			-173.95			-277.71			-109.863			-225.83			-45.7764
	-94.574		-186.157			-178.528			-280.762			-122.07			-225.83			-42.7246
	-94.574		-186.157			-169.373			-265.503			-119.019			-222.778			-45.7764
	-94.5435		-183.105			-170.898			-280.762			-112.915			-222.778			-48.8281
	-94.5129		-186.157			-173.95			-286.865			-112.915			-219.727			-45.7764
	-94.4824		-189.209			-181.58			-265.503			-111.389			-219.727			-54.9316
	-94.4519		-192.261			-178.528			-283.813			-112.915			-234.985			-39.6729
	-94.4519		-189.209			-170.898			-286.865			-115.967			-228.882			-45.7764
	-94.4214		-189.209			-169.373			-280.762			-115.967			-228.882			-36.6211
	-94.3604		-186.157			-172.424			-280.762			-115.967			-219.727			-48.8281
	-94.3604		-189.209			-164.795			-271.606			-115.967			-228.882			-42.7246
	-94.3298		-189.209			-173.95			-271.606			-111.389			-222.778			-45.7764
	-94.3604		-183.105			-149.536			-289.917			-117.493			-228.882			-39.6729
	-94.2993		-195.312			-178.528			-277.71			-112.915			-222.778			-39.6729
	-94.2383		-195.312			-170.898			-268.555			-112.915			-228.882			-39.6729
	-94.2078		-195.312			-172.424			-274.658			-120.544			-225.83			-36.6211
	-94.2078		-192.261			-167.847			-280.762			-108.337			-222.778			-30.5176
	-94.2383		-177.002			-167.847			-268.555			-120.544			-225.83			-33.5693
	-94.1772		-180.054			-172.424			-280.762			-123.596			-231.934			-39.6729
	-94.1467		-192.261			-172.424			-265.503			-117.493			-216.675			-36.6211
	-94.0857		-195.312			-170.898			-289.917			-122.07			-225.83			-36.6211
	-94.1162		-186.157			-173.95			-271.606			-114.441			-225.83			-30.5176
	-94.0857		-192.261			-172.424			-277.71			-114.441			-228.882			-30.5176
	-94.0247		-180.054			-166.321			-274.658			-117.493			-222.778			-30.5176
	-93.9941		-183.105			-173.95			-265.503			-119.019			-228.882			-27.4658
	-93.9636		-183.105			-164.795			-274.658			-114.441			-238.037			-6.10352
	-93.9636		-180.054			-163.269			-274.658			-119.019			-216.675			-42.7246
	-93.9636		-186.157			-172.424			-271.606			-117.493			-222.778			-39.6729
	-93.9331		-186.157			-173.95			-262.451			-115.967			-219.727			-24.4141
	-93.9026		-198.364			-167.847			-274.658			-117.493			-228.882			-21.3623
	-93.9026		-186.157			-172.424			-280.762			-111.389			-225.83			-21.3623
	-93.8721		-186.157			-166.321			-274.658			-109.863			-222.778			-27.4658
	-93.811		-180.054			-184.631			-262.451			-112.915			-222.778			-21.3623
	-93.8416		-186.157			-161.743			-277.71			-123.596			-225.83			-21.3623
	-93.75		-183.105			-169.373			-274.658			-117.493			-225.83			-30.5176
	-93.7805		-173.95			-166.321			-271.606			-109.863			-222.778			-27.4658
	-93.7805		-180.054			-170.898			-268.555			-114.441			-225.83			-21.3623
	-93.7805		-183.105			-169.373			-280.762			-112.915			-225.83			-24.4141
	-93.6584		-186.157			-167.847			-268.555			-111.389			-219.727			-18.3105
	-93.6584		-177.002			-173.95			-280.762			-111.389			-222.778			-18.3105
	-93.6584		-173.95			-167.847			-271.606			-105.286			-216.675			-18.3105
	-93.6279		-180.054			-169.373			-274.658			-117.493			-219.727			-27.4658
	-93.5974		-183.105			-163.269			-268.555			-119.019			-225.83			-18.3105
	-93.5669		-186.157			-167.847			-268.555			-105.286			-219.727			-21.3623
	-93.5364		-183.105			-167.847			-274.658			-109.863			-210.571			-18.3105
	-93.5364		-177.002			-172.424			-274.658			-111.389			-207.52			-33.5693
	-93.4753		-183.105			-167.847			-274.658			-109.863			-225.83			-15.2588
	-93.4448		-183.105			-163.269			-283.813			-114.441			-222.778			-18.3105
	-93.4448		-189.209			-169.373			-274.658			-114.441			-219.727			-18.3105
	-93.4448		-173.95			-164.795			-271.606			-112.915			-210.571			-27.4658
	-93.4143		-180.054			-164.795			-268.555			-112.915			-219.727			-18.3105
	-93.3838		-180.054			-167.847			-271.606			-115.967			-213.623			-18.3105
	-93.3533		-183.105			-151.062			-283.813			-111.389			-213.623			-15.2588
	-93.3533		-192.261			-170.898			-271.606			-109.863			-213.623			-15.2588
	-93.2617		-183.105			-169.373			-274.658			-111.389			-219.727			-15.2588
	-93.2922		-189.209			-161.743			-274.658			-115.967			-219.727			-9.15527
	-93.2922		-186.157			-157.166			-271.606			-108.337			-219.727			-15.2588
	-93.2007		-180.054			-157.166			-268.555			-115.967			-216.675			-6.10352
	-93.2007		-180.054			-163.269			-274.658			-117.493			-219.727			-21.3623
	-93.1396		-183.105			-160.217			-262.451			-115.967			-210.571			-9.15527
	-93.1396		-183.105			-164.795			-277.71			-114.441			-210.571			-9.15527
	-93.1702		-189.209			-164.795			-271.606			-109.863			-219.727			-6.10352
	-93.1091		-177.002			-164.795			-274.658			-109.863			-219.727			-3.05176
	-93.1091		-180.054			-161.743			-277.71			-114.441			-222.778			-3.05176
	-93.0786		-173.95			-166.321			-265.503			-120.544			-222.778			-6.10352
	-93.0481		-180.054			-161.743			-271.606			-109.863			-222.778			15.2588
	-93.0176		-177.002			-160.217			-271.606			-111.389			-207.52			-18.3105
	-92.9871		-183.105			-163.269			-265.503			-112.915			-213.623			-6.10352
	-92.9871		-177.002			-163.269			-271.606			-111.389			-207.52			0
	-92.9565		-180.054			-164.795			-262.451			-109.863			-219.727			0
	-92.9871		-180.054			-167.847			-277.71			-111.389			-219.727			0
	-92.8955		-177.002			-167.847			-277.71			-109.863			-213.623			3.05176
	-92.865		-177.002			-169.373			-271.606			-114.441			-213.623			-3.05176
	-92.8345		-173.95			-154.114			-268.555			-114.441			-213.623			3.05176
	-92.8345		-180.054			-167.847			-265.503			-103.76			-216.675			0
	-92.804		-170.898			-158.691			-268.555			-106.812			-213.623			3.05176
	-92.804		-167.847			-166.321			-277.71			-111.389			-213.623			0
	-92.7734		-189.209			-163.269			-274.658			-109.863			-213.623			-3.05176
	-92.7429		-180.054			-164.795			-259.399			-105.286			-204.468			6.10352
	-92.6819		-164.795			-161.743			-280.762			-108.337			-213.623			12.207
	-92.6819		-170.898			-158.691			-262.451			-96.1304			-213.623			0
	-92.6514		-173.95			-163.269			-277.71			-111.389			-207.52			9.15527
	-92.6514		-173.95			-157.166			-268.555			-114.441			-210.571			0
	-92.6208		-170.898			-164.795			-262.451			-108.337			-210.571			3.05176
	-92.6208		-180.054			-160.217			-280.762			-105.286			-210.571			0
	-92.5903		-177.002			-161.743			-271.606			-103.76			-204.468			-9.15527
	-92.5598		-183.105			-161.743			-277.71			-108.337			-210.571			18.3105
	-92.5293		-177.002			-155.64			-274.658			-108.337			-213.623			9.15527
	-92.4988		-177.002			-158.691			-268.555			-112.915			-210.571			9.15527
	-92.4683		-170.898			-161.743			-271.606			-102.234			-204.468			-3.05176
	-92.4683		-177.002			-152.588			-262.451			-114.441			-201.416			9.15527
	-92.4683		-180.054			-158.691			-268.555			-106.812			-207.52			9.15527
	-92.3462		-177.002			-140.381			-283.813			-108.337			-207.52			9.15527
	-92.3767		-173.95			-167.847			-274.658			-99.1821			-207.52			6.10352
	-92.3462		-183.105			-160.217			-274.658			-106.812			-210.571			12.207
	-92.3157		-183.105			-152.588			-265.503			-109.863			-207.52			18.3105
	-92.3462		-186.157			-148.01			-265.503			-109.863			-204.468			9.15527
	-92.2241		-167.847			-152.588			-274.658			-111.389			-201.416			18.3105
	-92.2546		-173.95			-154.114			-274.658			-114.441			-213.623			6.10352
	-92.2241		-177.002			-157.166			-265.503			-112.915			-204.468			18.3105
	-92.2546		-183.105			-160.217			-274.658			-111.389			-204.468			12.207
	-92.1631		-186.157			-152.588			-265.503			-105.286			-210.571			15.2588
	-92.1631		-170.898			-157.166			-277.71			-106.812			-204.468			18.3105
	-92.1326		-177.002			-163.269			-271.606			-111.389			-204.468			24.4141
	-92.1326		-173.95			-152.588			-256.348			-114.441			-210.571			24.4141
	-92.1021		-173.95			-157.166			-274.658			-112.915			-222.778			39.6729
	-92.0715		-167.847			-152.588			-271.606			-108.337			-192.261			9.15527
	-92.041		-170.898			-161.743			-256.348			-111.389			-207.52			21.3623
	-92.0105		-170.898			-160.217			-262.451			-103.76			-207.52			15.2588
	-92.0105		-177.002			-151.062			-265.503			-108.337			-210.571			39.6729
	-91.98		-170.898			-158.691			-271.606			-103.76			-198.364			24.4141
	-91.9495		-167.847			-158.691			-271.606			-102.234			-207.52			27.4658
	-91.9189		-173.95			-167.847			-253.296			-103.76			-207.52			27.4658
	-91.8884		-170.898			-157.166			-265.503			-108.337			-207.52			21.3623
	-91.8884		-161.743			-154.114			-271.606			-103.76			-207.52			27.4658
	-91.8884		-170.898			-152.588			-271.606			-105.286			-201.416			21.3623
	-91.8579		-164.795			-163.269			-262.451			-106.812			-198.364			27.4658
	-91.7969		-180.054			-155.64			-271.606			-103.76			-198.364			33.5693
	-91.7664		-177.002			-152.588			-259.399			-99.1821			-198.364			30.5176
	-91.7969		-161.743			-151.062			-274.658			-102.234			-207.52			30.5176
	-91.7358		-170.898			-157.166			-265.503			-94.6045			-201.416			24.4141
	-91.7053		-167.847			-151.062			-268.555			-109.863			-198.364			27.4658
	-91.6748		-170.898			-160.217			-259.399			-109.863			-201.416			30.5176
	-91.6748		-170.898			-152.588			-265.503			-103.76			-198.364			27.4658
	-91.6443		-177.002			-154.114			-271.606			-97.6562			-192.261			24.4141
	-91.6138		-164.795			-154.114			-259.399			-105.286			-192.261			18.3105
	-91.5527		-173.95			-152.588			-268.555			-103.76			-207.52			42.7246
	-91.5833		-167.847			-151.062			-280.762			-105.286			-201.416			39.6729
	-91.5222		-177.002			-151.062			-265.503			-106.812			-198.364			30.5176
	-91.5222		-164.795			-151.062			-265.503			-108.337			-195.312			27.4658
	-91.5222		-173.95			-148.01			-259.399			-106.812			-201.416			39.6729
	-91.4917		-167.847			-151.062			-268.555			-100.708			-189.209			39.6729
	-91.4307		-167.847			-135.803			-274.658			-108.337			-204.468			36.6211
	-91.4307		-173.95			-160.217			-268.555			-99.1821			-195.312			39.6729
	-91.4001		-180.054			-152.588			-268.555			-99.1821			-204.468			39.6729
	-91.3696		-173.95			-149.536			-271.606			-100.708			-198.364			36.6211
	-91.3696		-180.054			-143.433			-259.399			-109.863			-198.364			42.7246
	-91.3391		-164.795			-148.01			-268.555			-106.812			-195.312			42.7246
	-91.3086		-164.795			-144.958			-265.503			-105.286			-195.312			39.6729
	-91.2781		-173.95			-152.588			-256.348			-108.337			-195.312			33.5693
	-91.3086		-170.898			-148.01			-271.606			-108.337			-198.364			42.7246
	-91.2476		-186.157			-152.588			-262.451			-105.286			-204.468			42.7246
	-91.217		-161.743			-152.588			-274.658			-105.286			-201.416			45.7764
	-91.156		-164.795			-149.536			-265.503			-106.812			-201.416			48.8281
	-91.156		-164.795			-149.536			-259.399			-111.389			-198.364			45.7764
	-91.1255		-164.795			-152.588			-262.451			-103.76			-207.52			70.1904
	-91.1255		-170.898			-148.01			-259.399			-106.812			-198.364			42.7246
	-91.0645		-164.795			-148.01			-253.296			-103.76			-189.209			45.7764
	-91.0645		-170.898			-151.062			-265.503			-105.286			-189.209			54.9316
	-91.0339		-170.898			-143.433			-262.451			-100.708			-198.364			54.9316
	-91.0339		-164.795			-154.114			-265.503			-100.708			-195.312			54.9316
	-90.9729		-161.743			-155.64			-268.555			-102.234			-198.364			57.9834
	-90.9729		-177.002			-157.166			-250.244			-100.708			-189.209			48.8281
	-90.9424		-170.898			-143.433			-256.348			-108.337			-201.416			45.7764
	-90.9424		-158.691			-148.01			-265.503			-100.708			-198.364			51.8799
	-90.9119		-158.691			-144.958			-262.451			-102.234			-192.261			51.8799
	-90.8508		-167.847			-151.062			-262.451			-103.76			-189.209			54.9316
	-90.8508		-167.847			-146.484			-262.451			-99.1821			-189.209			54.9316
	-90.8508		-164.795			-152.588			-265.503			-93.0786			-189.209			64.0869
	-90.8508		-158.691			-143.433			-271.606			-93.0786			-198.364			57.9834
	-90.7593		-158.691			-148.01			-259.399			-94.6045			-192.261			54.9316
	-90.7593		-158.691			-148.01			-265.503			-106.812			-186.157			61.0352
	-90.7288		-161.743			-148.01			-256.348			-99.1821			-195.312			54.9316
	-90.6982		-164.795			-141.907			-265.503			-99.1821			-189.209			54.9316
	-90.6677		-158.691			-146.484			-271.606			-102.234			-192.261			54.9316
	-90.6372		-170.898			-143.433			-262.451			-94.6045			-173.95			42.7246
	-90.6067		-167.847			-149.536			-262.451			-100.708			-192.261			67.1387
	-90.6372		-161.743			-141.907			-271.606			-99.1821			-192.261			64.0869
	-90.5457		-164.795			-149.536			-265.503			-97.6562			-186.157			61.0352
	-90.5762		-161.743			-138.855			-262.451			-100.708			-180.054			64.0869
	-90.5457		-164.795			-140.381			-256.348			-106.812			-183.105			57.9834
	-90.4846		-167.847			-144.958			-262.451			-100.708			-186.157			61.0352
	-90.4846		-161.743			-129.7			-274.658			-100.708			-186.157			64.0869
	-90.5151		-167.847			-148.01			-268.555			-93.0786			-183.105			64.0869
	-90.4236		-167.847			-146.484			-262.451			-102.234			-189.209			67.1387
	-90.3931		-167.847			-143.433			-265.503			-105.286			-192.261			64.0869
	-90.3931		-164.795			-131.226			-262.451			-99.1821			-186.157			70.1904
	-90.332		-161.743			-146.484			-265.503			-100.708			-189.209			64.0869
	-90.3625		-158.691			-129.7			-259.399			-106.812			-192.261			64.0869
	-90.3015		-167.847			-137.329			-256.348			-106.812			-180.054			70.1904
	-90.3015		-167.847			-138.855			-268.555			-111.389			-186.157			70.1904
	-90.3015		-167.847			-141.907			-253.296			-93.0786			-186.157			67.1387
	-90.271		-161.743			-141.907			-277.71			-96.1304			-186.157			70.1904
	-90.21		-161.743			-138.855			-271.606			-100.708			-192.261			76.2939
	-90.2405		-167.847			-148.01			-256.348			-105.286			-192.261			76.2939
	-90.1794		-161.743			-137.329			-262.451			-108.337			-195.312			94.6045
	-90.1489		-158.691			-141.907			-253.296			-99.1821			-180.054			64.0869
	-90.1489		-161.743			-143.433			-259.399			-102.234			-183.105			79.3457
	-90.1489		-158.691			-140.381			-256.348			-97.6562			-180.054			79.3457
	-90.1184		-170.898			-140.381			-253.296			-99.1821			-189.209			82.3975
	-90.0574		-164.795			-143.433			-265.503			-96.1304			-189.209			79.3457
	-89.9963		-158.691			-144.958			-265.503			-99.1821			-195.312			79.3457
	-89.9963		-158.691			-154.114			-250.244			-100.708			-186.157			85.4492
	-89.9963		-155.64			-132.751			-250.244			-99.1821			-186.157			82.3975
	-90.0269		-158.691			-134.277			-265.503			-100.708			-173.95			82.3975
	-89.9048		-161.743			-141.907			-265.503			-97.6562			-183.105			79.3457
	-89.9048		-152.588			-149.536			-256.348			-97.6562			-180.054			82.3975
	-89.9048		-164.795			-141.907			-262.451			-93.0786			-180.054			82.3975
	-89.8743		-173.95			-148.01			-262.451			-93.0786			-186.157			85.4492
	-89.8743		-149.536			-135.803			-271.606			-94.6045			-183.105			88.501
	-89.8132		-152.588			-141.907			-253.296			-94.6045			-180.054			82.3975
	-89.8132		-158.691			-141.907			-268.555			-100.708			-180.054			88.501
	-89.7522		-158.691			-134.277			-253.296			-96.1304			-186.157			85.4492
	-89.7827		-155.64			-137.329			-259.399			-93.0786			-180.054			82.3975
	-89.7217		-161.743			-131.226			-262.451			-88.501			-177.002			82.3975
	-89.6912		-158.691			-141.907			-253.296			-94.6045			-167.847			70.1904
	-89.6606		-158.691			-144.958			-268.555			-93.0786			-183.105			97.6562
	-89.6301		-152.588			-141.907			-265.503			-93.0786			-186.157			85.4492
	-89.5996		-158.691			-140.381			-256.348			-94.6045			-177.002			85.4492
	-89.5996		-152.588			-134.277			-268.555			-96.1304			-173.95			88.501
	-89.5691		-158.691			-134.277			-253.296			-94.6045			-173.95			82.3975
	-89.5386		-161.743			-137.329			-262.451			-99.1821			-173.95			88.501
	-89.5691		-164.795			-125.122			-280.762			-94.6045			-177.002			88.501
	-89.5386		-161.743			-143.433			-262.451			-93.0786			-180.054			91.5527
	-89.447		-161.743			-140.381			-268.555			-96.1304			-177.002			94.6045
	-89.4775		-161.743			-135.803			-262.451			-102.234			-180.054			91.5527
	-89.447		-161.743			-123.596			-265.503			-94.6045			-180.054			100.708
	-89.4165		-152.588			-135.803			-256.348			-94.6045			-177.002			91.5527
	-89.386		-158.691			-129.7			-256.348			-100.708			-173.95			103.76
	-89.3555		-164.795			-140.381			-253.296			-99.1821			-177.002			97.6562
	-89.3555		-164.795			-134.277			-268.555			-108.337			-177.002			103.76
	-89.325		-164.795			-135.803			-256.348			-93.0786			-180.054			97.6562
	-89.325		-155.64			-138.855			-265.503			-90.0269			-173.95			103.76
	-89.2029		-155.64			-134.277			-262.451			-94.6045			-183.105			100.708
	-89.2639		-161.743			-128.174			-253.296			-93.0786			-177.002			106.812
	-89.2029		-152.588			-131.226			-256.348			-100.708			-186.157			125.122
	-89.2029		-149.536			-132.751			-253.296			-96.1304			-173.95			97.6562
	-89.2029		-152.588			-135.803			-259.399			-96.1304			-173.95			100.708
	-89.1724		-155.64			-132.751			-256.348			-93.0786			-170.898			103.76
	-89.1418		-167.847			-135.803			-247.192			-94.6045			-177.002			112.915
	-89.1113		-155.64			-137.329			-271.606			-91.5527			-173.95			106.812
	-89.0808		-152.588			-134.277			-262.451			-93.0786			-177.002			106.812
	-89.1113		-152.588			-141.907			-244.141			-91.5527			-173.95			112.915
	-89.0503		-149.536			-128.174			-250.244			-97.6562			-170.898			109.863
	-88.9893		-143.433			-132.751			-256.348			-99.1821			-177.002			109.863
	-88.9893		-146.484			-132.751			-259.399			-93.0786			-177.002			106.812
	-88.9587		-143.433			-137.329			-253.296			-93.0786			-164.795			112.915
	-88.9587		-161.743			-129.7			-262.451			-91.5527			-170.898			115.967
	-88.9587		-155.64			-135.803			-256.348			-88.501			-173.95			119.019
	-88.8672		-146.484			-132.751			-268.555			-90.0269			-177.002			115.967
	-88.8367		-146.484			-140.381			-250.244			-85.4492			-167.847			115.967
	-88.8672		-146.484			-138.855			-262.451			-94.6045			-167.847			115.967
	-88.8367		-152.588			-125.122			-253.296			-94.6045			-173.95			109.863
	-88.8367		-158.691			-126.648			-253.296			-88.501			-161.743			115.967
	-88.7756		-152.588			-129.7			-259.399			-90.0269			-167.847			109.863
	-88.7451		-149.536			-128.174			-253.296			-88.501			-164.795			97.6562
	-88.7146		-155.64			-131.226			-259.399			-83.9233			-170.898			122.07
	-88.6841		-149.536			-128.174			-259.399			-93.0786			-170.898			122.07
	-88.6841		-152.588			-135.803			-262.451			-91.5527			-167.847			119.019
	-88.6536		-152.588			-131.226			-253.296			-94.6045			-161.743			112.915
	-88.6536		-152.588			-126.648			-250.244			-91.5527			-164.795			119.019
	-88.623		-152.588			-120.544			-262.451			-86.9751			-164.795			115.967
	-88.5925		-152.588			-109.863			-265.503			-91.5527			-167.847			119.019
	-88.562		-152.588			-134.277			-256.348			-83.9233			-164.795			122.07
	-88.5315		-158.691			-132.751			-262.451			-94.6045			-167.847			122.07
	-88.501		-158.691			-128.174			-259.399			-90.0269			-170.898			122.07
	-88.4705		-158.691			-122.07			-259.399			-96.1304			-161.743			128.174
	-88.501		-143.433			-123.596			-253.296			-97.6562			-164.795			125.122
	-88.4399		-158.691			-128.174			-262.451			-94.6045			-167.847			125.122
	-88.4399		-155.64			-126.648			-250.244			-94.6045			-158.691			131.226
	-88.3789		-158.691			-126.648			-256.348			-96.1304			-161.743			128.174
	-88.3484		-152.588			-125.122			-250.244			-88.501			-167.847			128.174
	-88.3484		-149.536			-131.226			-265.503			-90.0269			-161.743			128.174
	-88.3179		-152.588			-126.648			-262.451			-97.6562			-167.847			131.226
	-88.3179		-149.536			-120.544			-250.244			-93.0786			-164.795			137.329
	-88.2568		-152.588			-123.596			-259.399			-90.0269			-167.847			152.588
	-88.2263		-146.484			-125.122			-253.296			-94.6045			-161.743			122.07
	-88.2263		-152.588			-123.596			-244.141			-90.0269			-155.64			131.226
	-88.1958		-146.484			-131.226			-250.244			-96.1304			-158.691			134.277
	-88.1958		-158.691			-129.7			-253.296			-91.5527			-170.898			137.329
	-88.1653		-149.536			-131.226			-259.399			-85.4492			-164.795			143.433
	-88.1348		-146.484			-123.596			-256.348			-83.9233			-167.847			143.433
	-88.1348		-149.536			-134.277			-241.089			-88.501			-164.795			140.381
	-88.0737		-146.484			-120.544			-244.141			-91.5527			-161.743			143.433
	-88.0432		-143.433			-122.07			-256.348			-94.6045			-161.743			140.381
	-88.0432		-146.484			-120.544			-250.244			-82.3975			-155.64			134.277
	-88.0127		-134.277			-128.174			-253.296			-91.5527			-164.795			146.484
	-87.9822		-152.588			-125.122			-250.244			-88.501			-152.588			137.329
	-87.9822		-152.588			-123.596			-256.348			-80.8716			-158.691			146.484
	-87.9211		-140.381			-120.544			-259.399			-86.9751			-155.64			137.329
	-87.8906		-137.329			-120.544			-259.399			-76.2939			-158.691			146.484
	-87.8906		-143.433			-128.174			-262.451			-86.9751			-152.588			149.536
	-87.8296		-149.536			-119.019			-241.089			-90.0269			-155.64			146.484
	-87.8601		-143.433			-119.019			-250.244			-83.9233			-155.64			143.433
	-87.7991		-146.484			-115.967			-253.296			-83.9233			-149.536			140.381
	-87.7991		-146.484			-125.122			-253.296			-88.501			-149.536			134.277
	-87.7991		-146.484			-123.596			-256.348			-85.4492			-155.64			158.691
	-87.7686		-143.433			-122.07			-259.399			-82.3975			-155.64			155.64
	-87.738		-149.536			-117.493			-256.348			-91.5527			-158.691			149.536
	-87.7075		-140.381			-119.019			-256.348			-82.3975			-146.484			140.381
	-87.677		-140.381			-114.441			-259.399			-86.9751			-149.536			149.536
	-87.677		-146.484			-119.019			-250.244			-91.5527			-146.484			143.433
	-87.616		-152.588			-106.812			-262.451			-96.1304			-161.743			143.433
	-87.616		-146.484			-123.596			-259.399			-83.9233			-149.536			155.64
	-87.5854		-152.588			-119.019			-253.296			-86.9751			-155.64			146.484
	-87.5549		-152.588			-125.122			-250.244			-82.3975			-149.536			152.588
	-87.4939		-149.536			-109.863			-253.296			-80.8716			-149.536			158.691
	-87.5244		-137.329			-117.493			-253.296			-85.4492			-149.536			155.64
	-87.4329		-143.433			-115.967			-256.348			-93.0786			-158.691			149.536
	-87.4329		-155.64			-114.441			-241.089			-93.0786			-149.536			146.484
	-87.4023		-149.536			-115.967			-256.348			-93.0786			-155.64			158.691
	-87.4329		-143.433			-119.019			-250.244			-86.9751			-152.588			155.64
	-87.4023		-143.433			-119.019			-259.399			-82.3975			-152.588			158.691
	-87.3413		-140.381			-123.596			-253.296			-91.5527			-149.536			164.795
	-87.3413		-140.381			-115.967			-247.192			-88.501			-149.536			161.743
	-87.3413		-143.433			-120.544			-256.348			-85.4492			-161.743			180.054
	-87.2803		-140.381			-114.441			-241.089			-90.0269			-149.536			152.588
	-87.2803		-143.433			-117.493			-250.244			-85.4492			-149.536			167.847
	-87.2192		-140.381			-119.019			-247.192			-88.501			-146.484			167.847
	-87.2192		-146.484			-112.915			-244.141			-85.4492			-155.64			170.898
	-87.1582		-137.329			-114.441			-259.399			-80.8716			-152.588			177.002
	-87.1887		-143.433			-122.07			-253.296			-86.9751			-155.64			164.795
	-87.1582		-140.381			-132.751			-247.192			-85.4492			-149.536			164.795
	-87.1277		-143.433			-111.389			-247.192			-82.3975			-152.588			173.95
	-87.1277		-137.329			-108.337			-247.192			-80.8716			-146.484			167.847
	-87.0667		-140.381			-120.544			-253.296			-82.3975			-143.433			170.898
	-87.0667		-125.122			-122.07			-247.192			-83.9233			-143.433			177.002
	-87.0667		-146.484			-114.441			-250.244			-82.3975			-143.433			170.898
	-86.9751		-143.433			-115.967			-247.192			-80.8716			-146.484			177.002
	-86.9751		-134.277			-117.493			-259.399			-80.8716			-149.536			173.95
	-86.9751		-140.381			-114.441			-247.192			-74.7681			-149.536			173.95
	-86.9446		-137.329			-115.967			-253.296			-88.501			-149.536			173.95
	-86.9446		-137.329			-115.967			-241.089			-85.4492			-149.536			183.105
	-86.9141		-134.277			-108.337			-250.244			-77.8198			-140.381			170.898
	-86.853		-143.433			-112.915			-259.399			-82.3975			-143.433			170.898
	-86.853		-137.329			-108.337			-247.192			-80.8716			-140.381			161.743
	-86.853		-143.433			-120.544			-256.348			-79.3457			-149.536			189.209
	-86.792		-140.381			-112.915			-259.399			-80.8716			-146.484			183.105
	-86.731		-143.433			-112.915			-259.399			-76.2939			-149.536			177.002
	-86.792		-131.226			-111.389			-253.296			-77.8198			-134.277			170.898
	-86.7004		-134.277			-106.812			-244.141			-85.4492			-140.381			183.105
	-86.7004		-137.329			-106.812			-247.192			-79.3457			-134.277			177.002
	-86.6394		-143.433			-96.1304			-259.399			-80.8716			-140.381			180.054
	-86.6089		-146.484			-117.493			-250.244			-77.8198			-143.433			183.105
	-86.5784		-146.484			-112.915			-259.399			-85.4492			-146.484			180.054
	-86.6089		-143.433			-115.967			-247.192			-80.8716			-143.433			186.157
	-86.6089		-143.433			-99.1821			-247.192			-79.3457			-140.381			186.157
	-86.5479		-134.277			-108.337			-247.192			-86.9751			-140.381			183.105
	-86.5173		-131.226			-106.812			-247.192			-83.9233			-140.381			183.105
	-86.5173		-143.433			-114.441			-241.089			-88.501			-140.381			186.157
	-86.4563		-137.329			-106.812			-253.296			-88.501			-146.484			195.312
	-86.4563		-143.433			-103.76			-247.192			-80.8716			-143.433			183.105
	-86.4563		-140.381			-114.441			-256.348			-80.8716			-143.433			189.209
	-86.3953		-137.329			-106.812			-247.192			-85.4492			-143.433			195.312
	-86.3647		-140.381			-112.915			-234.985			-86.9751			-146.484			195.312
	-86.3953		-140.381			-109.863			-253.296			-76.2939			-149.536			207.52
	-86.3037		-137.329			-105.286			-244.141			-85.4492			-137.329			198.364
	-86.3037		-131.226			-108.337			-234.985			-79.3457			-149.536			198.364
	-86.3037		-137.329			-108.337			-250.244			-76.2939			-140.381			195.312
	-86.2732		-140.381			-103.76			-241.089			-83.9233			-143.433			207.52
	-86.2732		-134.277			-112.915			-256.348			-76.2939			-143.433			201.416
	-86.2122		-134.277			-109.863			-247.192			-76.2939			-143.433			201.416
	-86.2122		-134.277			-117.493			-241.089			-73.2422			-134.277			198.364
	-86.1511		-131.226			-102.234			-241.089			-80.8716			-134.277			207.52
	-86.1206		-125.122			-106.812			-244.141			-76.2939			-137.329			204.468
	-86.1206		-131.226			-106.812			-250.244			-79.3457			-143.433			201.416
	-86.0901		-125.122			-106.812			-244.141			-74.7681			-137.329			195.312
	-86.0901		-140.381			-111.389			-250.244			-79.3457			-134.277			204.468
	-86.0596		-137.329			-108.337			-244.141			-76.2939			-134.277			204.468
	-86.0596		-128.174			-108.337			-250.244			-73.2422			-137.329			207.52
	-86.0291		-122.07			-108.337			-238.037			-70.1904			-137.329			207.52
	-85.968		-134.277			-103.76			-244.141			-79.3457			-134.277			210.571
	-85.9375		-131.226			-102.234			-238.037			-80.8716			-140.381			201.416
	-85.9375		-140.381			-103.76			-250.244			-77.8198			-131.226			198.364
	-85.8765		-134.277			-111.389			-250.244			-70.1904			-134.277			204.468
	-85.8765		-131.226			-106.812			-244.141			-74.7681			-125.122			192.261
	-85.907		-134.277			-106.812			-244.141			-73.2422			-134.277			216.675
	-85.8459		-128.174			-105.286			-247.192			-71.7163			-137.329			210.571
	-85.8154		-134.277			-103.76			-253.296			-76.2939			-131.226			210.571
	-85.8154		-131.226			-106.812			-253.296			-80.8716			-125.122			201.416
	-85.8154		-134.277			-97.6562			-244.141			-77.8198			-128.174			207.52
	-85.7239		-137.329			-102.234			-244.141			-77.8198			-131.226			213.623
	-85.7239		-131.226			-91.5527			-253.296			-80.8716			-128.174			216.675
	-85.6934		-134.277			-105.286			-250.244			-71.7163			-128.174			210.571
	-85.6934		-134.277			-108.337			-241.089			-70.1904			-131.226			210.571
	-85.6628		-134.277			-100.708			-247.192			-74.7681			-131.226			225.83
	-85.6323		-134.277			-96.1304			-247.192			-77.8198			-134.277			222.778
	-85.6018		-125.122			-100.708			-244.141			-77.8198			-134.277			219.727
	-85.5713		-125.122			-102.234			-244.141			-86.9751			-131.226			210.571
	-85.5408		-134.277			-105.286			-234.985			-79.3457			-125.122			219.727
	-85.5713		-137.329			-96.1304			-247.192			-77.8198			-128.174			222.778
	-85.4797		-134.277			-102.234			-238.037			-68.6646			-131.226			216.675
	-85.4797		-131.226			-108.337			-247.192			-74.7681			-128.174			228.882
	-85.4187		-128.174			-105.286			-250.244			-79.3457			-131.226			222.778
	-85.4492		-134.277			-100.708			-238.037			-74.7681			-128.174			228.882
	-85.4187		-131.226			-102.234			-247.192			-79.3457			-134.277			244.141
	-85.3882		-128.174			-93.0786			-234.985			-76.2939			-128.174			216.675
	-85.3577		-128.174			-100.708			-238.037			-76.2939			-128.174			225.83
	-85.3271		-131.226			-97.6562			-238.037			-74.7681			-125.122			231.934
	-85.3271		-131.226			-97.6562			-234.985			-74.7681			-137.329			244.141
	-85.2966		-128.174			-99.1821			-253.296			-71.7163			-125.122			231.934
	-85.2356		-128.174			-106.812			-250.244			-70.1904			-131.226			231.934
	-85.2356		-131.226			-106.812			-225.83			-73.2422			-125.122			231.934
	-85.1746		-122.07			-93.0786			-231.934			-80.8716			-125.122			241.089
	-85.2051		-122.07			-96.1304			-241.089			-71.7163			-125.122			228.882
	-85.1746		-125.122			-96.1304			-241.089			-73.2422			-125.122			231.934
	-85.144		-119.019			-111.389			-244.141			-74.7681			-119.019			234.985
	-85.1135		-134.277			-102.234			-247.192			-71.7163			-125.122			241.089
	-85.1135		-128.174			-103.76			-244.141			-67.1387			-125.122			241.089
	-85.083		-122.07			-90.0269			-250.244			-73.2422			-131.226			241.089
	-85.0525		-125.122			-102.234			-231.934			-62.561			-125.122			234.985
	-85.022		-122.07			-97.6562			-250.244			-80.8716			-128.174			244.141
	-84.9915		-128.174			-97.6562			-234.985			-77.8198			-122.07			241.089
	-85.022		-119.019			-96.1304			-241.089			-65.6128			-119.019			234.985
	-84.9609		-125.122			-96.1304			-250.244			-70.1904			-119.019			238.037
	-84.9609		-128.174			-94.6045			-241.089			-73.2422			-119.019			222.778
	-84.9304		-137.329			-97.6562			-247.192			-70.1904			-115.967			247.192
	-84.8694		-128.174			-94.6045			-244.141			-71.7163			-125.122			247.192
	-84.8389		-119.019			-100.708			-253.296			-74.7681			-119.019			244.141
	-84.8389		-119.019			-93.0786			-247.192			-71.7163			-106.812			244.141
	-84.8083		-125.122			-93.0786			-234.985			-70.1904			-115.967			244.141
	-84.7778		-128.174			-97.6562			-241.089			-73.2422			-112.915			247.192
	-84.7473		-122.07			-80.8716			-250.244			-74.7681			-115.967			244.141
	-84.7778		-128.174			-96.1304			-244.141			-64.0869			-115.967			244.141
	-84.7168		-131.226			-102.234			-241.089			-71.7163			-119.019			250.244
	-84.6863		-125.122			-91.5527			-241.089			-73.2422			-115.967			250.244
	-84.6863		-128.174			-80.8716			-247.192			-73.2422			-122.07			247.192
	-84.6863		-128.174			-93.0786			-238.037			-70.1904			-115.967			247.192
	-84.5947		-119.019			-88.501			-250.244			-71.7163			-112.915			253.296
	-84.6252		-128.174			-97.6562			-234.985			-79.3457			-112.915			253.296
	-84.5642		-128.174			-91.5527			-244.141			-77.8198			-115.967			259.399
	-84.5642		-125.122			-91.5527			-234.985			-68.6646			-109.863			253.296
	-84.5337		-122.07			-91.5527			-244.141			-65.6128			-119.019			256.348
	-84.5032		-122.07			-93.0786			-241.089			-71.7163			-115.967			262.451
	-84.5032		-125.122			-90.0269			-231.934			-68.6646			-115.967			265.503
	-84.4116		-128.174			-90.0269			-244.141			-73.2422			-115.967			286.865
	-84.4116		-125.122			-93.0786			-238.037			-76.2939			-109.863			244.141
	-84.4116		-119.019			-96.1304			-234.985			-73.2422			-109.863			259.399
	-84.4116		-119.019			-91.5527			-231.934			-68.6646			-112.915			262.451
	-84.3811		-125.122			-93.0786			-238.037			-67.1387			-125.122			274.658
	-84.3506		-119.019			-93.0786			-247.192			-68.6646			-119.019			265.503
	-84.3201		-119.019			-93.0786			-247.192			-68.6646			-115.967			265.503
	-84.2896		-115.967			-106.812			-228.882			-65.6128			-109.863			265.503
	-84.2896		-122.07			-85.4492			-234.985			-71.7163			-112.915			274.658
	-84.259		-112.915			-90.0269			-241.089			-65.6128			-115.967			265.503
	-84.259		-112.915			-90.0269			-238.037			-67.1387			-112.915			271.606
	-84.1675		-115.967			-99.1821			-231.934			-73.2422			-103.76			268.555
	-84.1675		-122.07			-99.1821			-234.985			-68.6646			-112.915			274.658
	-84.1675		-122.07			-91.5527			-238.037			-62.561			-112.915			268.555
	-84.137		-115.967			-91.5527			-250.244			-62.561			-112.915			271.606
	-84.1064		-119.019			-90.0269			-234.985			-57.9834			-106.812			271.606
	-84.0759		-112.915			-88.501			-238.037			-76.2939			-106.812			268.555
	-84.0759		-119.019			-83.9233			-234.985			-65.6128			-109.863			277.71
	-84.0454		-115.967			-82.3975			-241.089			-65.6128			-109.863			271.606
	-84.0149		-125.122			-90.0269			-244.141			-65.6128			-106.812			271.606
	-83.9844		-119.019			-90.0269			-231.934			-64.0869			-100.708			256.348
	-83.9233		-119.019			-88.501			-244.141			-62.561			-109.863			286.865
	-83.9233		-119.019			-83.9233			-241.089			-59.5093			-112.915			280.762
	-83.9233		-115.967			-79.3457			-244.141			-68.6646			-106.812			274.658
	-83.8623		-106.812			-85.4492			-247.192			-67.1387			-100.708			274.658
	-83.8318		-119.019			-80.8716			-231.934			-62.561			-103.76			277.71
	-83.8013		-119.019			-85.4492			-234.985			-71.7163			-97.6562			277.71
	-83.8013		-115.967			-73.2422			-244.141			-65.6128			-103.76			277.71
	-83.8013		-115.967			-88.501			-244.141			-59.5093			-97.6562			280.762
	-83.8013		-119.019			-86.9751			-234.985			-65.6128			-100.708			283.813
	-83.6792		-125.122			-90.0269			-238.037			-71.7163			-100.708			280.762
	-83.7097		-125.122			-77.8198			-238.037			-67.1387			-109.863			283.813
	-83.6487		-115.967			-82.3975			-231.934			-67.1387			-103.76			283.813
	-83.6487		-112.915			-82.3975			-238.037			-71.7163			-106.812			292.969
	-83.6792		-112.915			-80.8716			-231.934			-71.7163			-100.708			283.813
	-83.6182		-119.019			-82.3975			-241.089			-73.2422			-103.76			286.865
	-83.5876		-122.07			-80.8716			-219.727			-57.9834			-106.812			292.969
	-83.5571		-112.915			-82.3975			-250.244			-62.561			-106.812			286.865
	-83.5571		-119.019			-83.9233			-247.192			-61.0352			-103.76			296.021
	-83.5571		-112.915			-79.3457			-228.882			-71.7163			-103.76			289.917
	-83.4961		-115.967			-82.3975			-241.089			-68.6646			-103.76			314.331
	-83.4656		-112.915			-76.2939			-234.985			-67.1387			-103.76			286.865
	-83.4351		-115.967			-82.3975			-228.882			-62.561			-100.708			292.969
	-83.4351		-112.915			-80.8716			-225.83			-62.561			-100.708			296.021
	-83.4045		-122.07			-83.9233			-231.934			-64.0869			-106.812			302.124
	-83.4045		-112.915			-86.9751			-241.089			-62.561			-100.708			299.072
	-83.3435		-106.812			-86.9751			-238.037			-59.5093			-106.812			299.072
	-83.3435		-109.863			-91.5527			-219.727			-59.5093			-97.6562			305.176
	-83.313		-106.812			-82.3975			-238.037			-67.1387			-100.708			308.228
	-83.313		-106.812			-74.7681			-231.934			-61.0352			-103.76			305.176
	-83.252		-109.863			-77.8198			-238.037			-61.0352			-100.708			305.176
	-83.2214		-100.708			-90.0269			-228.882			-64.0869			-94.6045			308.228
	-83.252		-119.019			-80.8716			-234.985			-57.9834			-91.5527			305.176
	-83.2214		-115.967			-85.4492			-238.037			-57.9834			-97.6562			305.176
	-83.1909		-106.812			-79.3457			-231.934			-61.0352			-100.708			311.279
	-83.1299		-106.812			-80.8716			-231.934			-59.5093			-97.6562			302.124
	-83.0994		-100.708			-80.8716			-238.037			-67.1387			-94.6045			311.279
	-83.0688		-106.812			-74.7681			-228.882			-61.0352			-94.6045			308.228
	-83.0994		-112.915			-74.7681			-228.882			-59.5093			-97.6562			308.228
	-83.0383		-112.915			-79.3457			-234.985			-56.4575			-91.5527			299.072
	-83.0383		-112.915			-74.7681			-228.882			-61.0352			-85.4492			302.124
	-83.0078		-109.863			-82.3975			-247.192			-64.0869			-97.6562			317.383
	-83.0078		-106.812			-71.7163			-238.037			-61.0352			-97.6562			308.228
	-82.9468		-109.863			-77.8198			-228.882			-59.5093			-94.6045			314.331
	-82.9468		-103.76			-76.2939			-238.037			-61.0352			-85.4492			311.279
	-82.8857		-109.863			-74.7681			-222.778			-62.561			-94.6045			308.228
	-82.8552		-112.915			-71.7163			-238.037			-59.5093			-85.4492			308.228
	-82.8552		-106.812			-64.0869			-238.037			-61.0352			-91.5527			320.435
	-82.8247		-112.915			-79.3457			-234.985			-56.4575			-91.5527			317.383
	-82.8247		-115.967			-83.9233			-244.141			-57.9834			-91.5527			311.279
	-82.7942		-119.019			-74.7681			-231.934			-64.0869			-91.5527			320.435
	-82.7637		-112.915			-62.561			-238.037			-57.9834			-91.5527			329.59
	-82.7332		-106.812			-70.1904			-238.037			-61.0352			-100.708			317.383
	-82.7026		-103.76			-70.1904			-238.037			-68.6646			-91.5527			314.331
	-82.7026		-109.863			-74.7681			-228.882			-65.6128			-94.6045			323.486
	-82.6721		-112.915			-71.7163			-238.037			-67.1387			-94.6045			320.435
	-82.6111		-112.915			-76.2939			-222.778			-59.5093			-94.6045			323.486
	-82.6111		-100.708			-74.7681			-244.141			-56.4575			-79.3457			320.435
	-82.5806		-106.812			-70.1904			-234.985			-56.4575			-94.6045			335.693
	-82.5806		-109.863			-76.2939			-231.934			-65.6128			-91.5527			329.59
	-82.55		-106.812			-73.2422			-234.985			-70.1904			-97.6562			354.004
	-82.55		-103.76			-70.1904			-228.882			-59.5093			-85.4492			326.538
	-82.5195		-106.812			-67.1387			-225.83			-56.4575			-88.501			335.693
	-82.5195		-106.812			-74.7681			-231.934			-57.9834			-91.5527			329.59
	-82.4585		-109.863			-68.6646			-219.727			-57.9834			-91.5527			344.849
	-82.428		-100.708			-71.7163			-241.089			-54.9316			-97.6562			332.642
	-82.3975		-106.812			-79.3457			-234.985			-56.4575			-88.501			338.745
	-82.3669		-103.76			-90.0269			-231.934			-56.4575			-88.501			335.693
	-82.3669		-100.708			-67.1387			-222.778			-62.561			-88.501			341.797
	-82.3364		-103.76			-68.6646			-225.83			-59.5093			-88.501			329.59
	-82.3059		-100.708			-73.2422			-225.83			-56.4575			-85.4492			332.642
	-82.2754		-97.6562			-77.8198			-231.934			-54.9316			-82.3975			341.797
	-82.2754		-109.863			-76.2939			-234.985			-53.4058			-85.4492			338.745
	-82.2449		-100.708			-76.2939			-225.83			-51.8799			-85.4492			344.849
	-82.2144		-100.708			-68.6646			-241.089			-53.4058			-97.6562			341.797
	-82.1838		-100.708			-65.6128			-225.83			-48.8281			-79.3457			338.745
	-82.1838		-100.708			-70.1904			-234.985			-59.5093			-82.3975			341.797
	-82.1533		-109.863			-73.2422			-213.623			-56.4575			-88.501			344.849
	-82.1533		-106.812			-64.0869			-234.985			-54.9316			-85.4492			344.849
	-82.1228		-100.708			-73.2422			-231.934			-50.354			-76.2939			347.9
	-82.0618		-100.708			-62.561			-228.882			-53.4058			-79.3457			326.538
	-82.0618		-106.812			-74.7681			-238.037			-53.4058			-82.3975			354.004
	-82.0312		-103.76			-70.1904			-241.089			-54.9316			-88.501			347.9
	-82.0007		-100.708			-64.0869			-228.882			-54.9316			-79.3457			350.952
	-82.0007		-94.6045			-65.6128			-231.934			-50.354			-73.2422			338.745
	-81.9092		-97.6562			-71.7163			-219.727			-57.9834			-76.2939			350.952
	-81.9397		-103.76			-62.561			-222.778			-56.4575			-73.2422			347.9
	-81.9397		-97.6562			-61.0352			-244.141			-54.9316			-76.2939			347.9
	-81.8481		-106.812			-70.1904			-238.037			-53.4058			-79.3457			354.004
	-81.8176		-103.76			-68.6646			-228.882			-56.4575			-79.3457			341.797
	-81.8176		-112.915			-65.6128			-231.934			-57.9834			-76.2939			357.056
	-81.7871		-103.76			-56.4575			-231.934			-56.4575			-82.3975			357.056
	-81.7871		-94.6045			-59.5093			-225.83			-54.9316			-82.3975			357.056
	-81.7566		-100.708			-62.561			-231.934			-59.5093			-73.2422			350.952
	-81.7261		-109.863			-64.0869			-225.83			-57.9834			-70.1904			357.056
	-81.7261		-106.812			-64.0869			-234.985			-59.5093			-79.3457			360.107
	-81.665		-100.708			-64.0869			-225.83			-53.4058			-79.3457			357.056
	-81.665		-97.6562			-64.0869			-244.141			-51.8799			-70.1904			363.159
	-81.604		-106.812			-67.1387			-216.675			-57.9834			-73.2422			372.314
	-81.604		-103.76			-61.0352			-213.623			-57.9834			-73.2422			363.159
	-81.604		-97.6562			-64.0869			-234.985			-59.5093			-82.3975			387.573
	-81.5735		-94.6045			-61.0352			-222.778			-57.9834			-76.2939			354.004
	-81.5125		-97.6562			-64.0869			-225.83			-56.4575			-70.1904			366.211
	-81.5125		-97.6562			-67.1387			-225.83			-50.354			-70.1904			366.211
	-81.4819		-103.76			-59.5093			-225.83			-53.4058			-76.2939			369.263
	-81.4819		-100.708			-68.6646			-234.985			-48.8281			-73.2422			375.366
	-81.4514		-94.6045			-64.0869			-231.934			-50.354			-70.1904			372.314
	-81.4514		-94.6045			-68.6646			-210.571			-51.8799			-70.1904			372.314
	-81.3599		-97.6562			-61.0352			-222.778			-53.4058			-70.1904			381.47
	-81.3599		-88.501			-62.561			-228.882			-59.5093			-70.1904			372.314
	-81.3904		-97.6562			-59.5093			-219.727			-48.8281			-70.1904			369.263
	-81.3599		-94.6045			-67.1387			-225.83			-51.8799			-70.1904			378.418
	-81.3293		-100.708			-64.0869			-225.83			-53.4058			-61.0352			375.366
	-81.2988		-94.6045			-65.6128			-225.83			-48.8281			-67.1387			381.47
	-81.2378		-85.4492			-57.9834			-228.882			-45.7764			-70.1904			381.47
	-81.2683		-91.5527			-61.0352			-225.83			-44.2505			-67.1387			378.418
	-81.1768		-91.5527			-57.9834			-228.882			-54.9316			-67.1387			381.47
	-81.2073		-94.6045			-61.0352			-222.778			-54.9316			-70.1904			378.418
	-81.1768		-94.6045			-59.5093			-225.83			-48.8281			-64.0869			381.47
	-81.1462		-91.5527			-61.0352			-231.934			-44.2505			-67.1387			375.366
	-81.1157		-91.5527			-61.0352			-225.83			-48.8281			-61.0352			369.263
	-81.0852		-94.6045			-62.561			-225.83			-51.8799			-64.0869			393.677
	-81.0852		-97.6562			-57.9834			-231.934			-47.3022			-73.2422			384.521
	-81.0547		-97.6562			-57.9834			-219.727			-51.8799			-67.1387			384.521
	-81.0242		-85.4492			-56.4575			-231.934			-45.7764			-54.9316			381.47
	-80.9937		-100.708			-53.4058			-219.727			-54.9316			-61.0352			384.521
	-80.9631		-97.6562			-57.9834			-216.675			-48.8281			-57.9834			384.521
	-80.9326		-91.5527			-50.354			-234.985			-48.8281			-70.1904			384.521
	-80.9326		-97.6562			-56.4575			-228.882			-53.4058			-57.9834			390.625
	-80.8716		-100.708			-54.9316			-222.778			-44.2505			-64.0869			390.625
	-80.8716		-94.6045			-56.4575			-225.83			-47.3022			-67.1387			393.677
	-80.8716		-97.6562			-48.8281			-228.882			-50.354			-61.0352			384.521
	-80.8411		-88.501			-53.4058			-222.778			-48.8281			-57.9834			393.677
	-80.7495		-91.5527			-47.3022			-216.675			-54.9316			-64.0869			390.625
	-80.7495		-94.6045			-54.9316			-222.778			-54.9316			-57.9834			390.625
	-80.78		-94.6045			-56.4575			-225.83			-56.4575			-64.0869			393.677
	-80.7495		-94.6045			-56.4575			-213.623			-42.7246			-64.0869			405.884
	-80.719		-88.501			-56.4575			-234.985			-44.2505			-64.0869			399.78
	-80.6885		-94.6045			-59.5093			-225.83			-53.4058			-57.9834			396.729
	-80.658		-91.5527			-54.9316			-216.675			-51.8799			-64.0869			399.78
	-80.6274		-85.4492			-56.4575			-225.83			-51.8799			-64.0869			415.039
	-80.6274		-91.5527			-45.7764			-213.623			-51.8799			-64.0869			393.677
	-80.6274		-91.5527			-57.9834			-219.727			-51.8799			-57.9834			411.987
	-80.5664		-88.501			-54.9316			-216.675			-42.7246			-51.8799			402.832
	-80.5054		-94.6045			-51.8799			-222.778			-51.8799			-70.1904			411.987
	-80.5054		-94.6045			-57.9834			-225.83			-45.7764			-64.0869			411.987
	-80.5359		-88.501			-54.9316			-222.778			-48.8281			-64.0869			415.039
	-80.4749		-91.5527			-57.9834			-213.623			-45.7764			-57.9834			408.936
	-80.4138		-91.5527			-51.8799			-219.727			-48.8281			-57.9834			421.143
	-80.3833		-82.3975			-45.7764			-219.727			-51.8799			-57.9834			411.987
	-80.4138		-85.4492			-50.354			-222.778			-44.2505			-61.0352			421.143
	-80.4138		-76.2939			-57.9834			-225.83			-51.8799			-48.8281			408.936
	-80.3528		-91.5527			-51.8799			-225.83			-42.7246			-57.9834			421.143
	-80.3223		-88.501			-51.8799			-219.727			-39.6729			-57.9834			415.039
	-80.2917		-79.3457			-48.8281			-225.83			-42.7246			-57.9834			418.091
	-80.2612		-82.3975			-53.4058			-210.571			-35.0952			-51.8799			415.039
	-80.2307		-79.3457			-48.8281			-228.882			-48.8281			-48.8281			421.143
	-80.2307		-85.4492			-48.8281			-210.571			-44.2505			-54.9316			421.143
	-80.2307		-79.3457			-47.3022			-222.778			-45.7764			-51.8799			415.039
	-80.1392		-85.4492			-48.8281			-234.985			-44.2505			-54.9316			418.091
	-80.2002		-91.5527			-45.7764			-219.727			-42.7246			-45.7764			402.832
	-80.1086		-88.501			-53.4058			-222.778			-44.2505			-51.8799			424.194
	-80.1086		-76.2939			-42.7246			-219.727			-39.6729			-54.9316			418.091
	-80.0781		-85.4492			-53.4058			-225.83			-42.7246			-54.9316			436.401
	-80.0171		-76.2939			-48.8281			-231.934			-44.2505			-39.6729			415.039
	-80.0171		-85.4492			-41.1987			-213.623			-47.3022			-54.9316			427.246
	-79.9866		-88.501			-44.2505			-210.571			-45.7764			-48.8281			424.194
	-79.9866		-85.4492			-41.1987			-231.934			-50.354			-48.8281			433.35
	-79.9866		-85.4492			-44.2505			-225.83			-39.6729			-48.8281			424.194
	-79.9255		-82.3975			-56.4575			-219.727			-42.7246			-51.8799			433.35
	-79.9255		-88.501			-44.2505			-213.623			-44.2505			-45.7764			430.298
	-79.895		-88.501			-33.5693			-219.727			-44.2505			-48.8281			430.298
	-79.834		-76.2939			-44.2505			-222.778			-45.7764			-54.9316			430.298
	-79.8645		-85.4492			-39.6729			-222.778			-47.3022			-48.8281			433.35
	-79.834		-88.501			-42.7246			-219.727			-48.8281			-36.6211			430.298
	-79.8035		-91.5527			-50.354			-219.727			-54.9316			-51.8799			439.453
	-79.8035		-88.501			-45.7764			-210.571			-36.6211			-48.8281			436.401
	-79.7729		-79.3457			-47.3022			-231.934			-44.2505			-45.7764			442.505
	-79.7119		-88.501			-48.8281			-219.727			-42.7246			-48.8281			445.557
	-79.6814		-82.3975			-44.2505			-213.623			-50.354			-54.9316			442.505
	-79.6814		-79.3457			-39.6729			-222.778			-42.7246			-48.8281			460.815
	-79.6509		-79.3457			-44.2505			-210.571			-47.3022			-45.7764			430.298
	-79.6204		-85.4492			-44.2505			-213.623			-39.6729			-42.7246			442.505
	-79.6204		-76.2939			-47.3022			-210.571			-42.7246			-36.6211			442.505
	-79.5593		-85.4492			-47.3022			-204.468			-41.1987			-48.8281			448.608
	-79.5593		-76.2939			-39.6729			-225.83			-41.1987			-45.7764			451.66
	-79.5593		-82.3975			-39.6729			-213.623			-42.7246			-42.7246			451.66
	-79.4983		-85.4492			-48.8281			-216.675			-42.7246			-45.7764			454.712
	-79.4983		-82.3975			-41.1987			-219.727			-44.2505			-45.7764			451.66
	-79.4983		-70.1904			-35.0952			-207.52			-45.7764			-36.6211			448.608
	-79.4983		-67.1387			-32.0435			-213.623			-41.1987			-36.6211			454.712
	-79.4067		-70.1904			-41.1987			-219.727			-42.7246			-36.6211			451.66
	-79.4067		-79.3457			-44.2505			-222.778			-42.7246			-39.6729			454.712
	-79.3457		-85.4492			-41.1987			-219.727			-36.6211			-42.7246			451.66
	-79.3762		-73.2422			-39.6729			-219.727			-38.147			-45.7764			457.764
	-79.3457		-70.1904			-42.7246			-210.571			-30.5176			-36.6211			451.66
	-79.2542		-76.2939			-41.1987			-225.83			-42.7246			-45.7764			454.712
	-79.2542		-73.2422			-38.147			-204.468			-44.2505			-39.6729			457.764
	-79.2542		-79.3457			-39.6729			-216.675			-33.5693			-33.5693			451.66
	-79.2542		-76.2939			-33.5693			-225.83			-33.5693			-33.5693			460.815
	-79.2236		-70.1904			-41.1987			-207.52			-36.6211			-39.6729			445.557
	-79.1626		-79.3457			-41.1987			-222.778			-33.5693			-39.6729			466.919
	-79.1931		-76.2939			-33.5693			-222.778			-44.2505			-39.6729			457.764
	-79.1321		-76.2939			-41.1987			-225.83			-36.6211			-36.6211			463.867
	-79.1321		-73.2422			-38.147			-219.727			-33.5693			-27.4658			460.815
	-79.071		-73.2422			-32.0435			-207.52			-45.7764			-30.5176			460.815
	-79.071		-79.3457			-33.5693			-210.571			-41.1987			-30.5176			460.815
	-79.01		-79.3457			-32.0435			-222.778			-33.5693			-30.5176			463.867
	-79.0405		-73.2422			-38.147			-216.675			-32.0435			-30.5176			466.919
	-79.01		-85.4492			-39.6729			-219.727			-38.147			-36.6211			469.971
	-78.9795		-82.3975			-36.6211			-219.727			-38.147			-33.5693			469.971
	-78.949		-88.501			-25.9399			-219.727			-44.2505			-30.5176			469.971
	-78.8879		-70.1904			-28.9917			-213.623			-38.147			-33.5693			469.971
	-78.8879		-67.1387			-32.0435			-219.727			-39.6729			-36.6211			466.919
	-78.8574		-79.3457			-35.0952			-204.468			-39.6729			-27.4658			473.022
	-78.8574		-76.2939			-28.9917			-225.83			-39.6729			-30.5176			473.022
	-78.8269		-82.3975			-41.1987			-225.83			-33.5693			-39.6729			476.074
	-78.7964		-73.2422			-30.5176			-222.778			-36.6211			-30.5176			479.126
	-78.7659		-76.2939			-35.0952			-213.623			-38.147			-36.6211			482.178
	-78.7659		-73.2422			-32.0435			-213.623			-38.147			-27.4658			488.281
	-78.7659		-73.2422			-36.6211			-219.727			-42.7246			-33.5693			503.54
	-78.6743		-70.1904			-25.9399			-210.571			-41.1987			-27.4658			479.126
	-78.6743		-76.2939			-30.5176			-204.468			-35.0952			-30.5176			482.178
	-78.6743		-67.1387			-35.0952			-207.52			-30.5176			-24.4141			485.229
	-78.6438		-79.3457			-30.5176			-204.468			-41.1987			-30.5176			491.333
	-78.6438		-70.1904			-35.0952			-219.727			-35.0952			-30.5176			488.281
	-78.5217		-70.1904			-35.0952			-216.675			-32.0435			-30.5176			488.281
	-78.5217		-70.1904			-38.147			-204.468			-36.6211			-27.4658			488.281
	-78.5217		-67.1387			-30.5176			-204.468			-35.0952			-27.4658			488.281
	-78.5217		-67.1387			-30.5176			-204.468			-35.0952			-24.4141			491.333
	-78.5217		-67.1387			-28.9917			-219.727			-28.9917			-27.4658			488.281
	-78.4607		-64.0869			-38.147			-216.675			-33.5693			-21.3623			494.385
	-78.4607		-76.2939			-35.0952			-210.571			-35.0952			-21.3623			494.385
	-78.4302		-76.2939			-36.6211			-210.571			-30.5176			-27.4658			497.437
	-78.4302		-70.1904			-25.9399			-225.83			-32.0435			-27.4658			497.437
	-78.3081		-57.9834			-27.4658			-204.468			-22.8882			-18.3105			503.54
	-78.3081		-70.1904			-30.5176			-219.727			-38.147			-18.3105			500.488
	-78.3081		-61.0352			-28.9917			-207.52			-36.6211			-21.3623			494.385
	-78.2776		-70.1904			-25.9399			-216.675			-30.5176			-21.3623			497.437
	-78.2471		-67.1387			-24.4141			-219.727			-25.9399			-18.3105			494.385
	-78.2471		-73.2422			-21.3623			-207.52			-32.0435			-21.3623			485.229
	-78.2471		-67.1387			-27.4658			-213.623			-28.9917			-24.4141			506.592
	-78.186		-57.9834			-21.3623			-207.52			-28.9917			-27.4658			500.488
	-78.186		-70.1904			-21.3623			-216.675			-28.9917			-15.2588			506.592
	-78.1555		-64.0869			-25.9399			-219.727			-33.5693			-9.15527			500.488
	-78.125		-67.1387			-19.8364			-201.416			-38.147			-12.207			506.592
	-78.125		-64.0869			-21.3623			-204.468			-32.0435			-15.2588			506.592
	-78.064		-64.0869			-22.8882			-219.727			-28.9917			-15.2588			506.592
	-78.0945		-64.0869			-28.9917			-216.675			-27.4658			-15.2588			512.695
	-78.0334		-70.1904			-27.4658			-216.675			-30.5176			-18.3105			503.54
	-78.0334		-67.1387			-25.9399			-210.571			-30.5176			-15.2588			515.747
	-78.0029		-76.2939			-15.2588			-210.571			-32.0435			-21.3623			506.592
	-77.9419		-61.0352			-22.8882			-210.571			-35.0952			-12.207			506.592
	-77.9419		-64.0869			-21.3623			-213.623			-36.6211			-18.3105			512.695
	-77.9419		-61.0352			-22.8882			-207.52			-33.5693			-9.15527			509.644
	-77.9114		-79.3457			-25.9399			-216.675			-38.147			-18.3105			515.747
	-77.8809		-70.1904			-24.4141			-201.416			-32.0435			-12.207			518.799
	-77.8503		-61.0352			-22.8882			-219.727			-24.4141			-9.15527			518.799
	-77.8198		-64.0869			-32.0435			-207.52			-36.6211			-18.3105			527.954
	-77.8198		-64.0869			-25.9399			-204.468			-39.6729			-18.3105			518.799
	-77.7588		-64.0869			-22.8882			-216.675			-35.0952			-24.4141			540.161
	-77.7588		-64.0869			-18.3105			-201.416			-27.4658			-15.2588			512.695
	-77.6978		-57.9834			-24.4141			-207.52			-28.9917			-9.15527			527.954
	-77.7283		-64.0869			-21.3623			-210.571			-32.0435			-9.15527			524.902
	-77.6978		-70.1904			-16.7847			-195.312			-30.5176			-24.4141			537.109
	-77.6367		-54.9316			-25.9399			-213.623			-28.9917			-12.207			531.006
	-77.6672		-67.1387			-24.4141			-213.623			-27.4658			-12.207			524.902
	-77.6062		-57.9834			-28.9917			-201.416			-32.0435			-12.207			537.109
	-77.6062		-57.9834			-19.8364			-201.416			-30.5176			-15.2588			537.109
	-77.5452		-57.9834			-13.7329			-210.571			-32.0435			-9.15527			531.006
	-77.5452		-61.0352			-16.7847			-207.52			-24.4141			-9.15527			537.109
	-77.5146		-51.8799			-25.9399			-204.468			-24.4141			-6.10352			531.006
	-77.4841		-64.0869			-22.8882			-210.571			-21.3623			-18.3105			537.109
	-77.4536		-64.0869			-21.3623			-210.571			-21.3623			-3.05176			537.109
	-77.4841		-54.9316			-22.8882			-213.623			-25.9399			-15.2588			540.161
	-77.4231		-45.7764			-18.3105			-210.571			-21.3623			-6.10352			534.058
	-77.3621		-54.9316			-16.7847			-204.468			-28.9917			-12.207			543.213
	-77.3621		-57.9834			-18.3105			-198.364			-28.9917			-6.10352			537.109
	-77.3315		-51.8799			-13.7329			-204.468			-21.3623			0			540.161
	-77.301		-57.9834			-12.207			-213.623			-24.4141			3.05176			527.954
	-77.301		-61.0352			-16.7847			-201.416			-22.8882			3.05176			527.954
	-77.2705		-61.0352			-21.3623			-213.623			-24.4141			-6.10352			543.213
	-77.24		-51.8799			-13.7329			-213.623			-24.4141			-3.05176			543.213
	-77.2095		-54.9316			-10.6812			-207.52			-28.9917			-6.10352			543.213
	-77.2095		-51.8799			-13.7329			-216.675			-24.4141			6.10352			540.161
	-77.179		-51.8799			-10.6812			-198.364			-21.3623			-3.05176			549.316
	-77.1179		-64.0869			-13.7329			-201.416			-28.9917			3.05176			552.368
	-77.1179		-51.8799			-9.15527			-207.52			-25.9399			-3.05176			549.316
	-77.1179		-54.9316			-18.3105			-210.571			-21.3623			0			549.316
	-77.0569		-67.1387			-18.3105			-201.416			-25.9399			0			552.368
	-77.0569		-67.1387			-16.7847			-207.52			-24.4141			-3.05176			549.316
	-77.0264		-64.0869			-7.62939			-204.468			-24.4141			-3.05176			558.472
	-76.9958		-42.7246			-9.15527			-204.468			-28.9917			6.10352			555.42
	-77.0264		-57.9834			-9.15527			-207.52			-27.4658			3.05176			555.42
	-76.9348		-54.9316			-10.6812			-201.416			-27.4658			-3.05176			549.316
	-76.9348		-57.9834			-10.6812			-213.623			-35.0952			0			558.472
	-76.9043		-54.9316			-10.6812			-201.416			-22.8882			0			549.316
	-76.9043		-61.0352			-13.7329			-213.623			-16.7847			3.05176			558.472
	-76.8433		-54.9316			-13.7329			-201.416			-24.4141			0			567.627
	-76.8738		-54.9316			-10.6812			-201.416			-28.9917			3.05176			564.575
	-76.8127		-48.8281			-13.7329			-207.52			-25.9399			-3.05176			582.886
	-76.8127		-51.8799			-4.57764			-201.416			-22.8882			-3.05176			558.472
	-76.7822		-51.8799			-13.7329			-201.416			-28.9917			0			564.575
	-76.7517		-54.9316			-10.6812			-204.468			-21.3623			6.10352			561.523
	-76.7212		-54.9316			-9.15527			-195.312			-24.4141			-6.10352			582.886
	-76.6907		-54.9316			-12.207			-210.571			-24.4141			9.15527			576.782
	-76.6907		-42.7246			-13.7329			-207.52			-21.3623			3.05176			576.782
	-76.6907		-48.8281			-10.6812			-192.261			-18.3105			6.10352			573.73
	-76.6296		-54.9316			-12.207			-207.52			-22.8882			6.10352			573.73
	-76.5686		-54.9316			-10.6812			-207.52			-22.8882			6.10352			579.834
	-76.5991		-42.7246			-3.05176			-198.364			-22.8882			3.05176			573.73
	-76.5686		-36.6211			-13.7329			-204.468			-22.8882			6.10352			573.73
	-76.5686		-51.8799			-9.15527			-207.52			-18.3105			9.15527			582.886
	-76.5076		-45.7764			-6.10352			-201.416			-13.7329			9.15527			573.73
	-76.4771		-51.8799			-9.15527			-204.468			-15.2588			3.05176			585.938
	-76.416		-45.7764			-7.62939			-198.364			-13.7329			9.15527			576.782
	-76.416		-48.8281			-3.05176			-216.675			-25.9399			9.15527			576.782
	-76.3855		-39.6729			-7.62939			-192.261			-21.3623			9.15527			582.886
	-76.416		-45.7764			-6.10352			-201.416			-19.8364			9.15527			576.782
	-76.3855		-42.7246			-6.10352			-204.468			-12.207			9.15527			579.834
	-76.3245		-45.7764			-3.05176			-201.416			-16.7847			18.3105			561.523
	-76.2939		-51.8799			-10.6812			-207.52			-16.7847			15.2588			598.145
	-76.2939		-48.8281			-3.05176			-207.52			-16.7847			9.15527			588.989
	-76.2634		-54.9316			-6.10352			-210.571			-21.3623			9.15527			592.041
	-76.2634		-39.6729			0			-210.571			-19.8364			15.2588			579.834
	-76.2024		-45.7764			0			-195.312			-22.8882			21.3623			585.938
	-76.2024		-48.8281			0			-201.416			-18.3105			15.2588			585.938
	-76.1719		-45.7764			-3.05176			-201.416			-21.3623			15.2588			588.989
	-76.1719		-45.7764			-3.05176			-207.52			-18.3105			21.3623			595.093
	-76.1108		-48.8281			-4.57764			-204.468			-16.7847			18.3105			592.041
	-76.0803		-51.8799			-3.05176			-204.468			-19.8364			15.2588			595.093
	-76.0803		-54.9316			3.05176			-198.364			-18.3105			12.207			592.041
	-76.0498		-42.7246			-3.05176			-204.468			-21.3623			21.3623			601.196
	-75.9888		-45.7764			3.05176			-204.468			-24.4141			15.2588			601.196
	-75.9583		-48.8281			3.05176			-195.312			-19.8364			30.5176			588.989
	-75.9583		-45.7764			0			-201.416			-32.0435			15.2588			604.248
	-75.9277		-51.8799			-1.52588			-198.364			-13.7329			21.3623			601.196
	-75.9583		-45.7764			-1.52588			-210.571			-12.207			18.3105			607.3
	-75.8972		-51.8799			-1.52588			-204.468			-22.8882			15.2588			604.248
	-75.8667		-42.7246			-1.52588			-201.416			-25.9399			18.3105			610.352
	-75.8362		-42.7246			0			-201.416			-21.3623			12.207			619.507
	-75.8057		-42.7246			1.52588			-198.364			-16.7847			15.2588			607.3
	-75.8057		-39.6729			-1.52588			-198.364			-21.3623			24.4141			604.248
	-75.8057		-42.7246			0			-195.312			-18.3105			27.4658			610.352
	-75.7141		-48.8281			3.05176			-189.209			-15.2588			6.10352			619.507
	-75.7141		-45.7764			-3.05176			-207.52			-12.207			21.3623			616.455
	-75.7141		-45.7764			-4.57764			-204.468			-15.2588			15.2588			616.455
	-75.7141		-42.7246			-3.05176			-198.364			-12.207			21.3623			616.455
	-75.6226		-42.7246			3.05176			-189.209			-18.3105			24.4141			622.559
	-75.6226		-30.5176			7.62939			-198.364			-15.2588			24.4141			613.403
	-75.6226		-30.5176			7.62939			-201.416			-16.7847			27.4658			619.507
	-75.592		-30.5176			-4.57764			-198.364			-16.7847			24.4141			622.559
	-75.5615		-51.8799			-4.57764			-201.416			-15.2588			27.4658			619.507
	-75.592		-45.7764			3.05176			-195.312			-9.15527			24.4141			619.507
	-75.531		-42.7246			3.05176			-198.364			-12.207			24.4141			625.61
	-75.5005		-27.4658			4.57764			-195.312			1.52588			21.3623			622.559
	-75.47		-39.6729			12.207			-204.468			-16.7847			27.4658			631.714
	-75.4395		-39.6729			7.62939			-180.054			-13.7329			30.5176			625.61
	-75.4395		-36.6211			13.7329			-204.468			-12.207			27.4658			619.507
	-75.4089		-36.6211			3.05176			-204.468			-10.6812			33.5693			625.61
	-75.4089		-36.6211			6.10352			-198.364			-9.15527			33.5693			619.507
	-75.3479		-36.6211			4.57764			-198.364			-13.7329			33.5693			640.869
	-75.3174		-42.7246			6.10352			-201.416			-7.62939			27.4658			634.766
	-75.2869		-39.6729			7.62939			-201.416			-16.7847			30.5176			625.61
	-75.2563		-33.5693			9.15527			-201.416			-13.7329			39.6729			622.559
	-75.2563		-30.5176			9.15527			-189.209			-16.7847			36.6211			634.766
	-75.2258		-36.6211			12.207			-195.312			-9.15527			30.5176			631.714
	-75.1953		-36.6211			18.3105			-201.416			-13.7329			33.5693			640.869
	-75.1648		-42.7246			7.62939			-201.416			-10.6812			33.5693			634.766
	-75.1343		-36.6211			3.05176			-201.416			-10.6812			33.5693			634.766
	-75.1343		-36.6211			7.62939			-195.312			-13.7329			36.6211			640.869
	-75.1038		-45.7764			21.3623			-192.261			-9.15527			36.6211			643.921
	-75.1038		-33.5693			10.6812			-198.364			-18.3105			30.5176			631.714
	-75.0732		-30.5176			13.7329			-195.312			-19.8364			30.5176			637.817
	-75.0122		-33.5693			13.7329			-192.261			-18.3105			42.7246			646.973
	-75.0732		-39.6729			16.7847			-204.468			-19.8364			36.6211			643.921
	-75.0122		-42.7246			19.8364			-186.157			-1.52588			36.6211			650.024
	-74.9512		-36.6211			10.6812			-201.416			-6.10352			33.5693			653.076
	-74.9207		-33.5693			6.10352			-195.312			-15.2588			36.6211			659.18
	-74.9207		-33.5693			15.2588			-198.364			-16.7847			36.6211			659.18
	-74.8901		-39.6729			10.6812			-198.364			-13.7329			30.5176			662.231
	-74.8901		-33.5693			19.8364			-195.312			-13.7329			42.7246			646.973
	-74.8291		-36.6211			13.7329			-186.157			-12.207			45.7764			646.973
	-74.8291		-27.4658			10.6812			-186.157			-12.207			42.7246			656.128
	-74.7986		-33.5693			16.7847			-183.105			-6.10352			33.5693			665.283
	-74.7681		-27.4658			7.62939			-204.468			-6.10352			45.7764			662.231
	-74.7681		-27.4658			10.6812			-204.468			-7.62939			39.6729			665.283
	-74.7375		-30.5176			6.10352			-195.312			-9.15527			42.7246			662.231
	-74.707		-27.4658			13.7329			-189.209			-13.7329			39.6729			662.231
	-74.6765		-24.4141			21.3623			-183.105			-9.15527			48.8281			665.283
	-74.6765		-24.4141			15.2588			-186.157			-6.10352			42.7246			662.231
	-74.6765		-21.3623			9.15527			-192.261			-7.62939			48.8281			665.283
	-74.6155		-36.6211			15.2588			-192.261			-10.6812			48.8281			668.335
	-74.6155		-30.5176			13.7329			-192.261			-9.15527			45.7764			662.231
	-74.585		-24.4141			13.7329			-198.364			0			36.6211			671.387
	-74.585		-27.4658			13.7329			-192.261			4.57764			45.7764			665.283
	-74.4934		-21.3623			21.3623			-201.416			-10.6812			51.8799			674.438
	-74.4934		-21.3623			15.2588			-180.054			-13.7329			42.7246			674.438
	-74.5239		-36.6211			16.7847			-189.209			-4.57764			51.8799			668.335
	-74.4324		-27.4658			15.2588			-192.261			0			54.9316			668.335
	-74.4019		-30.5176			21.3623			-192.261			-1.52588			48.8281			650.024
	-74.4019		-24.4141			10.6812			-195.312			-3.05176			57.9834			686.646
	-74.3713		-24.4141			19.8364			-198.364			-1.52588			45.7764			677.49
	-74.3408		-24.4141			18.3105			-195.312			-7.62939			48.8281			677.49
	-74.3408		-27.4658			22.8882			-204.468			-1.52588			57.9834			677.49
	-74.3103		-21.3623			25.9399			-186.157			-7.62939			61.0352			680.542
	-74.1882		-30.5176			22.8882			-183.105			7.62939			57.9834			674.438
	-74.2493		-21.3623			27.4658			-195.312			-10.6812			48.8281			677.49
	-74.2188		-30.5176			21.3623			-192.261			-1.52588			51.8799			680.542
	-74.2188		-36.6211			16.7847			-195.312			-4.57764			54.9316			674.438
	-74.1882		-30.5176			22.8882			-198.364			-3.05176			61.0352			683.594
	-74.1577		-30.5176			32.0435			-189.209			-6.10352			48.8281			686.646
	-74.1272		-18.3105			21.3623			-189.209			-6.10352			51.8799			686.646
	-74.0662		-18.3105			30.5176			-189.209			-7.62939			54.9316			692.749
	-74.0662		-30.5176			21.3623			-189.209			-3.05176			57.9834			686.646
	-74.0662		-30.5176			25.9399			-195.312			-16.7847			54.9316			689.697
	-74.0356		-30.5176			18.3105			-186.157			0			51.8799			683.594
	-74.0356		-27.4658			19.8364			-198.364			0			51.8799			695.801
	-73.9746		-27.4658			27.4658			-186.157			-6.10352			51.8799			695.801
	-73.9746		-21.3623			28.9917			-195.312			-9.15527			51.8799			704.956
	-73.9441		-27.4658			25.9399			-195.312			-4.57764			51.8799			717.163
	-73.8831		-21.3623			25.9399			-183.105			-4.57764			48.8281			689.697
	-73.8831		-18.3105			25.9399			-183.105			-3.05176			61.0352			701.904
	-73.8525		-18.3105			24.4141			-183.105			-3.05176			57.9834			698.853
	-73.9136		-30.5176			28.9917			-180.054			-4.57764			51.8799			711.06
	-73.8525		-27.4658			19.8364			-198.364			0			51.8799			714.111
	-73.822		-18.3105			22.8882			-189.209			0			54.9316			714.111
	-73.761		-21.3623			22.8882			-186.157			0			57.9834			708.008
	-73.7		-21.3623			22.8882			-186.157			-1.52588			57.9834			708.008
	-73.761		-6.10352			32.0435			-189.209			-1.52588			61.0352			704.956
	-73.761		-15.2588			24.4141			-189.209			0			57.9834			711.06
	-73.6694		-3.05176			21.3623			-195.312			-3.05176			61.0352			708.008
	-73.6389		-24.4141			21.3623			-186.157			-1.52588			61.0352			717.163
	-73.6694		-24.4141			33.5693			-189.209			3.05176			70.1904			708.008
	-73.6389		-6.10352			27.4658			-195.312			1.52588			54.9316			717.163
	-73.6389		-12.207			28.9917			-183.105			9.15527			57.9834			714.111
	-73.5474		-15.2588			25.9399			-195.312			-4.57764			67.1387			717.163
	-73.5779		-18.3105			27.4658			-180.054			-4.57764			57.9834			720.215
	-73.5168		-18.3105			28.9917			-192.261			-1.52588			64.0869			708.008
	-73.5474		-18.3105			35.0952			-198.364			4.57764			67.1387			723.267
	-73.4558		-12.207			33.5693			-186.157			4.57764			61.0352			704.956
	-73.4558		-21.3623			27.4658			-192.261			4.57764			70.1904			726.318
	-73.3948		-12.207			30.5176			-183.105			4.57764			61.0352			723.267
	-73.3948		-24.4141			35.0952			-192.261			3.05176			67.1387			729.37
	-73.4253		-12.207			28.9917			-198.364			6.10352			70.1904			708.008
	-73.3643		-15.2588			33.5693			-186.157			-3.05176			70.1904			720.215
	-73.3032		-18.3105			32.0435			-180.054			1.52588			76.2939			714.111
	-73.2727		-12.207			39.6729			-189.209			0			73.2422			729.37
	-73.2727		-15.2588			35.0952			-195.312			4.57764			67.1387			729.37
	-73.2727		-27.4658			33.5693			-183.105			4.57764			67.1387			729.37
	-73.2117		-15.2588			30.5176			-183.105			0			67.1387			741.577
	-73.1812		-24.4141			47.3022			-186.157			4.57764			67.1387			726.318
	-73.1201		-15.2588			32.0435			-192.261			-1.52588			67.1387			729.37
	-73.1201		-12.207			38.147			-186.157			-3.05176			67.1387			732.422
	-73.0896		-18.3105			33.5693			-180.054			0			79.3457			732.422
	-73.1506		-18.3105			44.2505			-186.157			-7.62939			67.1387			744.629
	-73.0591		-15.2588			35.0952			-183.105			1.52588			67.1387			741.577
	-73.0591		-12.207			33.5693			-189.209			0			73.2422			741.577
[truncated: 4,901 more rows]

## Sheet: 8D
Plus theophylline
	TREK-1	+POPDC-1	+AC9	+POPDC-1+AC9	+AC9D	+POPDC-1+AC9D
	5ng/µl	25 ng/µl	25 ng/µl	25 ng/µl each	25 ng/µl	25 ng/µl each
2022-07-15	0.469946	0.829559	0.467078	0.731863	0.499488	2.33167
	1.19848	2.10805	0.518174	0.814672	2.09813	3.1085
	0.904381	1.09318	0.581831	1.01557	3.45679	1.58965
	1.39627	1.28888	0.109559	0.870033	1.58841	5.04264
	0.682395	1.12962	0.341236	0.967341	1.51366	2.50891
	0.817541	0.895387	0.416214	0.868172	0.508327	2.98312
	1.11474	0.804515	0.522438	0.421874	1.30827	4.95789
	1.68618	1.53049	0.494991	0.722869	1.98221	1.93553
	0.986259	0.561517	0.584235	0.978894	0.570046	1.4559
	1.49451	0.744192	0.484833	1.3665	1.4966	2.85628
	0.520578	0.571906	0.463511	0.769236	2.28623	1.8956
	1.01014	1.18847	0.284635	0.737989	2.43533	3.79896
	1.16583	0.600285	0.503054		0.513444
	0.552755				1.46613
2022-07-22A	1.22444	1.32451	0.284828	0.446884	0.479779	2.90302
	1.06498	0.844729	0.383858	0.49696	0.798624	3.55703
	0.92744	0.980193	0.545655	0.478743	0.83575	3.1736
	1.38667	1.22047	0.337753	0.704257	0.990726	1.50953
	0.857075	1.03735	0.530891	0.596249	0.485046	0.940391
	1.04046	1.30189	0.611789	0.664196	0.591241	2.79294
	0.837649	1.14242	0.671362	0.619732	0.499032	0.859233
	1.11876	1.2753	0.897654	0.58891	0.448956	1.20251
	0.86899	0.83575	0.381268	0.935642	0.82677	0.711423
	0.942981	0.786796	0.479261	0.498255	1.65389	3.62213
	0.549885	1.62807	0.394736	0.508788	0.836527	1.78037
	1.18067	0.808122	0.626294	0.475807	0.558605	1.67072
			0.412867	0.304859	1.41309	1.74161
2022-07-22B	1.41866	0.804507	0.767135	0.447301		1.98411
	0.877875	0.70319	0.559418	0.810436	0.547349	1.93033
	0.746385	0.74829	0.602613	0.666029	2.3049	1.74506
	1.87972	1.06622	0.727116	0.434279	1.75776	1.3075
	0.416493	0.36991	0.568629	1.02842	0.837962	2.54057
	0.430362	0.740032	0.92647	1.21147	0.614788	1.27616
	0.475251	0.441373	0.579957	0.49886	2.29601	1.50526
	0.583133	0.484462	0.384309	0.478957	2.12545	2.49102
	0.783122	1.14033	0.400295	0.512306	1.39346	2.48636
	0.853599	0.876499	0.396907	0.830551	0.477369	3.31892
		0.688791	0.318457	0.846961	1.32666	1.31904
	0.594969	0.535385	0.438408	0.747338		1.22608
	1.31438	0.493249	0.452171	0.37224		1.12064
	0.197871	0.955055	0.845691	1.04208		2.48604
	1.23667	2.12979		1.07977		3.79989
	2.07347
	2.11804
+Theophylline
MW	1	0.967718	0.50744	0.714782	1.23845	2.28665
Stabw	0.439237	0.401314	0.168471	0.248867	0.749303	1.06138
SEM	0.0677758	0.0634533	0.0266376	0.0393493	0.123185	0.167819
n	42	40	40	40	37	40
ttest		0.729556	3.44553e-09	3.87936e-05	6.18716e-08	6.33851e-14
	TREK-1	+POPDC-1	+AC9	+POPDC-1+AC9	+AC9D	+mPOPDC-1+AC9D
MW		#DIV/0!		#DIV/0!		#DIV/0!
Stabw		#DIV/0!		#DIV/0!		#DIV/0!
SEM		#DIV/0!		#DIV/0!		#DIV/0!
n		0		0		0
ttest				#DIV/0!		#DIV/0!
						#DIV/0!
	TREK-1	+POPDC-1	+AC9	+POPDC-1+AC9	+AC9D	+mPOPDC-1+AC9D

## Sheet: 8E
-theophylline	TREK-1	+POPDC-1		+POPDC-1+AC9		+POPDC-1+AC9D		+theophylline	TREK-1	+POPDC-1		+POPDC-1+AC9		+POPDC-1+AC9D
Normalization to:								Normalization to:
"+POPDC1								"+POPDC1
1.65847		0.67017		0.41025				0.967718		0.857232		0.756277		2.40945
		0.442332		1.0785						2.17837		0.841848		3.2122
		0.927109		0.967141						1.12965		1.04945		1.64267
		0.871818		0.514658						1.33188		0.899056		5.21085
		0.705304		0.903474						1.16731		0.99961		2.59261
		0.554761		1.30074						0.925256		0.897133		3.08264
		1.39819		0.621906						0.831352		0.435947		5.12328
		1.24637		0.625809						1.58154		0.746983		2.0001
		1.05508		1.29832						0.580248		1.01155		1.50446
		1.22316		0.808151						0.769017		1.41208		2.95156
		1.1866		0.890059						0.590984		0.794896		1.95884
		1.43375		0.420684						1.22812		0.762607		3.92569
		1.21556		0.250835						0.620309
		0.896305		1.03102
		0.849318		0.698774						1.36869		0.461792		2.99986
		1.20846		0.611259						0.872908		0.513538		3.67569
		1.18313		0.733411						1.01289		0.494713		3.27947
		1.52467		0.206616						1.26118		0.72775		1.55989
		0.594792		1.0213						1.07195		0.616139		0.971761
		1.5708		0.644193						1.34532		0.686353		2.88611
		1.04685		0.635533						1.18053		0.640406		0.887896
				0.867488						1.31784		0.608555		1.24263
										0.863629		0.966854		0.735155
										0.813042		0.514876		3.74296
		0.847399		0.58639						1.68238		0.525761		1.83976
		0.784842		0.423166						0.835079		0.49168		1.72646
		0.689726		0.6245								0.315028		1.7997
		1.45428		0.168775
		0.847078		0.495223						0.831345		0.462223		2.0503
		1.37507		0.54956						0.726647		0.837471		1.99472
		0.791674		0.641794						0.773252		0.688247		1.80327
		0.936003		0.875368						1.10179		0.448766		1.35111
		0.629731		0.833307						0.38225		1.06273		2.62532
		0.749293		0.775021						0.764719		1.25189		1.31873
		0.554471		0.984789						0.456096		0.515502		1.55548
		0.658447		0.323139						0.500623		0.494934		2.57412
		0.542728		0.802349						1.17837		0.529396		2.5693
		1.10083		0.808968						0.905738		0.858258		3.42964
		1.05322		1.04051						0.711768		0.875215		1.36304
		1.59349		1.16008						0.553245		0.772268		1.26698
		0.729117		1.3028						0.509703		0.384657		1.15802
		0.504297		0.676702						0.986914		1.07684		2.56897
		1.0735		0.681506						2.20084		1.11579		3.92665
		0.92362
		0.614145
		1.3491				0.800287
		0.902464				1.16728
		0.729664				1.32121
		0.969961				0.832202
		1.07172				0.516896
		1.11577				0.772759
		1.2007				0.720288
		1.34741				0.95199
		1.5237				0.801008
		1.72144				1.28893
						1.06348
						0.780092
						1.0853
						1.10423
						0.678456
						0.691679
						0.996166
						2.18953
						2.16345
		0.919853				0.819967
		1.14239				0.655328
		1.54286				0.628226
		1.25284				1.41223
		1.15868				0.559457
		0.797551				1.06148
		1.27969				1.08915
		0.723907				0.838901
		0.851059				1.28507
		0.999487				0.706113
		0.531595				0.936671
		2.13322				0.798691
		1.16451				1.04489
		0.84156				0.746323
		1.18091				0.709406
		0.539764				1.22998
		1.28469				0.931859
		0.645829				1.05281
		0.767409				1.20491
		0.580734				0.836558
		0.801984				0.916978
		1.45282				1.1065
		1.42502				0.965483
		0.656658				1.5048
		1.04603				0.810849
		1.19446				1.20991
		0.715251		0.482916		0.364242
		0.78575		0.526756		1.53329
		0.621553		0.345671		1.19687
		0.916169		0.189368		0.559628
		0.842111				0.653746
		1.21001				0.591626
		0.804224				0.627862
						0.770253
-Theophylline								+theophylline
Avg		1		0.707528		0.967647		Avg		1		0.738627		2.36293
StDev		0.33292		0.295063		0.356435		StDev		0.414701		0.257168		1.09679
SEM		0.0361103		0.0439854		0.0489602		SEM		0.06557		0.0406619		0.173417
n		85		45		53		n		40		40		40
t-test				2.27933e-06		0.589851		t-test				0.00110727		1.67829e-10
						0.000183645								6.33851e-14
	TREK-1	+POPDC-1		+POPDC-1+AC9		+POPDC-1+AC9D			TREK-1	+POPDC-1		+POPDC-1+AC9		+POPDC-1+AC9D
