# Supplementary material for: POPDC1 scaffolds a complex of adenylyl cyclase 9 and the potassium channel TREK‐1 in heart
Source: EMBO Rep. 2022 Oct 18;23(12):e55208. doi: 10.15252/embr.202255208 (PMC9724675; doi:10.15252/embr.202255208)
Supplement: Supplementary file 11 — Source Data for Table 1 [file EMBR-23-e55208-s012.xlsx]

## Sheet: Running wheel
Table 1, Running wheel
		WT					Adcy9-/-
			Distance 7PM-7AM (m)	Distance (m) 1st hour	Max velocity (m/min)			Distance 7PM-7AM (m)	Distance (m) 1st hour	Max velocity (m/min)
		Avg	1697.83	179.33	25.4289			1071.5	137.417	24.0582
		Std dev	1079.99	115.128	14.6399			785.394	89.8061	22.4912
		Individuals
			2010.62	72.81	15.98			2179.07	104.69	9.822
			397.17	39.62	20.76			849.74	77.05	23.04
			1275.86	169.91	23.16			2249.43	246.21	21.84
			2999.07	248.4	21.48			315.03	21.47	13.08
			435.23	97.22	18.48			199.71	196.49	13.44
			1870.79	285.42	20.76			196.3	86.14	11.64
			3728.69	426.38	66.48			1611.75	99.89	25.44
			1890.42	159.11	21.36			1688.78	294.78	89.4
			672.62	115.1	20.4			1200.6	218.57	22.56
			missing animal that scratched out probe					224.61	28.88	10.32

## Sheet: EPM
EPM		WT	Adcy9-/-
Open arm (s)		17	0
Post surgery		0	72
		18	0
		18	15
		36	14
		42	0
		37	36
		32	46
		14	0
			0

## Sheet: FST
Forced Swim test		WT	Adcy9-/-
Immobile Phase		180	194
		159	194
		167	155
		164	108
		137	103
		79	125
		171	150
		199	122
		118	208
		100*	219
	*prior to scratching out probe

## Sheet: OFB
Open Field Box
		WT						Adcy9-/-
		Total distance (m)	Zone 1	Zone 1 entries	Avg Velocity			Total distance (m)	Zone 1	Zone 1 entries	Avg Velocity
	Avg	1701.81	301.099	66	43.2933			2248.5	431.201	61.875	40.664
	Std dev	349.988	126.492	39.3597	11.0985			1170.91	199.062	26.886	11.9621
